# Supplementary material for: Ontological interpretation of biomedical database content
Source: J Biomed Semantics. 2017 Jun 26;8:24. doi: 10.1186/s13326-017-0127-z (PMC5485580; doi:10.1186/s13326-017-0127-z)
Supplement: Supplementary file 1 — Sample data with records retrieved from UniProt and Ensembl. (XLSX 15.4 kb) [file 13326_2017_127_MOESM1_ESM.xlsx]

## Sheet: Planilha1
Entry	Entry_name	Protein names	gene_names	Organism	GO_bp	GO_mf	GO_cc	Ensembl	Phenotype
F1QU55	F1QU55_DANRE	Betaine--homocysteine S-methyltransferase 1 (EC 2.1.1.5)	BHMT	Danio rerio (Zebrafish) (Brachydanio rerio)	methionine biosynthetic process [GO:0009086]	betaine-homocysteine S-methyltransferase activity [GO:0047150];S-adenosylmethionine-homocysteine S-methyltransferase activity [GO:0008898];zinc ion binding [GO:0008270]	cytoplasm [GO:0005737]	ENSDART00000040422;	endocrine pancreas increased size;exocrine pancreas decreased size;eye decreased size;head decreased size;intestine decreased size;liver decreased size;notochord increased size;pancreatic B cell present in greater numbers;trunk decreased thickness
H2PFY7	H2PFY7_PONAB	Betaine--homocysteine S-methyltransferase 1 (EC 2.1.1.5)	BHMT	Pongo abelii (Sumatran orangutan) (Pongo pygmaeus abelii)	amino-acid betaine metabolic process [GO:0006577];L-methionine salvage [GO:0071267]	betaine-homocysteine S-methyltransferase activity [GO:0047150];S-adenosylmethionine-homocysteine S-methyltransferase activity [GO:0008898];zinc ion binding [GO:0008270]	cytoplasm [GO:0005737];extracellular vesicular exosome [GO:0070062]	ENSPPYT00000018130;
H2PFY6	H2PFY6_PONAB	Betaine--homocysteine S-methyltransferase 1 (EC 2.1.1.5)	BHMT	Pongo abelii (Sumatran orangutan) (Pongo pygmaeus abelii)	methionine biosynthetic process [GO:0009086]	betaine-homocysteine S-methyltransferase activity [GO:0047150];S-adenosylmethionine-homocysteine S-methyltransferase activity [GO:0008898];zinc ion binding [GO:0008270]	cytoplasm [GO:0005737]	ENSPPYT00000018129;
F7AGD8	F7AGD8_XENTR	Betaine--homocysteine S-methyltransferase 1 (EC 2.1.1.5)	BHMT	Xenopus tropicalis (Western clawed frog) (Silurana tropicalis)	methionine biosynthetic process [GO:0009086]	betaine-homocysteine S-methyltransferase activity [GO:0047150];S-adenosylmethionine-homocysteine S-methyltransferase activity [GO:0008898];zinc ion binding [GO:0008270]	cytoplasm [GO:0005737]	ENSXETT00000063814;
Q93088	BHMT1_HUMAN	Betaine--homocysteine S-methyltransferase 1 (EC 2.1.1.5)	BHMT	Homo sapiens (Human)	amino-acid betaine catabolic process [GO:0006579];amino-acid betaine metabolic process [GO:0006577];cellular nitrogen compound metabolic process [GO:0034641];L-methionine salvage [GO:0071267];protein methylation [GO:0006479];regulation of homocysteine metabolic process [GO:0050666];response to organonitrogen compound [GO:0010243];small molecule metabolic process [GO:0044281];S-methylmethionine cy…	betaine-homocysteine S-methyltransferase activity [GO:0047150];S-adenosylmethionine-homocysteine S-methyltransferase activity [GO:0008898];zinc ion binding [GO:0008270]	cytoplasm [GO:0005737];cytosol [GO:0005829];extracellular vesicular exosome [GO:0070062];protein complex [GO:0043234]	ENST00000274353;	Liver tumour;Large intestine tumour;Kidney tumour;Haematopoietic and lymphoid tissue tumour;Endometrium tumour;Central nervous system tumour;breast tumour;Lung tumour;Ovary tumour;Pancreas tumour;Prostate tumour;Skin tumour;stomach tumour;Coronary Artery Disease
O35490	BHMT1_MOUSE	Betaine--homocysteine S-methyltransferase 1 (EC 2.1.1.5)	BHMT	Mus musculus (Mouse)	amino-acid betaine catabolic process [GO:0006579];methionine biosynthetic process [GO:0009086]	betaine-homocysteine S-methyltransferase activity [GO:0047150];S-adenosylmethionine-homocysteine S-methyltransferase activity [GO:0008898];zinc ion binding [GO:0008270]	cytoplasm [GO:0005737]	ENSMUST00000091776;ENSMUST00000099309;
Q5M8Z0	BHMT1_XENTR	Betaine--homocysteine S-methyltransferase 1 (EC 2.1.1.5)	BHMT	Xenopus tropicalis (Western clawed frog) (Silurana tropicalis)	amino-acid betaine catabolic process [GO:0006579];methionine biosynthetic process [GO:0009086]	betaine-homocysteine S-methyltransferase activity [GO:0047150];S-adenosylmethionine-homocysteine S-methyltransferase activity [GO:0008898];zinc ion binding [GO:0008270]	cytoplasm [GO:0005737]	ENSXETT00000001133;
Q5I597	BHMT1_BOVIN	Betaine--homocysteine S-methyltransferase 1 (EC 2.1.1.5)	BHMT	Bos taurus (Bovine)	amino-acid betaine catabolic process [GO:0006579];L-methionine salvage [GO:0071267];S-methylmethionine cycle [GO:0033528]	betaine-homocysteine S-methyltransferase activity [GO:0047150];S-adenosylmethionine-homocysteine S-methyltransferase activity [GO:0008898];zinc ion binding [GO:0008270]	cytosol [GO:0005829];extracellular vesicular exosome [GO:0070062]	ENSBTAT00000002916;
F1MEW4	F1MEW4_BOVIN	Cystathionine beta-synthase (EC 4.2.1.22)	CBS	Bos taurus (Bovine)	blood vessel remodeling [GO:0001974];cartilage development involved in endochondral bone morphogenesis [GO:0060351];cerebellum morphogenesis [GO:0021587];cysteine biosynthetic process from serine [GO:0006535];cysteine biosynthetic process via cystathionine [GO:0019343];endochondral ossification [GO:0001958];homocysteine metabolic process [GO:0050667];hydrogen sulfide biosynthetic process [GO:0070…	cystathionine beta-synthase activity [GO:0004122];heme binding [GO:0020037];pyridoxal phosphate binding [GO:0030170]	cytoplasm [GO:0005737]	ENSBTAT00000000184;
F6SUE8	F6SUE8_CALJA	Cystathionine beta-synthase (EC 4.2.1.22)	CBS	Callithrix jacchus (White-tufted-ear marmoset)	cysteine biosynthetic process from serine [GO:0006535];cysteine biosynthetic process via cystathionine [GO:0019343]	cystathionine beta-synthase activity [GO:0004122]	cytoplasm [GO:0005737]	ENSCJAT00000030828;ENSCJAT00000059187;
F7I7U8	F7I7U8_CALJA	Cystathionine beta-synthase (EC 4.2.1.22)	CBS	Callithrix jacchus (White-tufted-ear marmoset)	blood vessel remodeling [GO:0001974];cartilage development involved in endochondral bone morphogenesis [GO:0060351];cerebellum morphogenesis [GO:0021587];cysteine biosynthetic process from serine [GO:0006535];cysteine biosynthetic process via cystathionine [GO:0019343];endochondral ossification [GO:0001958];homocysteine metabolic process [GO:0050667];maternal process involved in female pregnancy …	cystathionine beta-synthase activity [GO:0004122]	cytoplasm [GO:0005737]	ENSCJAT00000030823;
F6R0S5	F6R0S5_CALJA	Cystathionine beta-synthase (EC 4.2.1.22)	CBS	Callithrix jacchus (White-tufted-ear marmoset)	cysteine biosynthetic process from serine [GO:0006535];cysteine biosynthetic process via cystathionine [GO:0019343]	cystathionine beta-synthase activity [GO:0004122]	cytoplasm [GO:0005737]	ENSCJAT00000063741;
A9JT04	A9JT04_DANRE	Cystathionine beta-synthase (EC 4.2.1.22)	cbsa	Danio rerio (Zebrafish) (Brachydanio rerio)	cysteine biosynthetic process from serine [GO:0006535];cysteine biosynthetic process via cystathionine [GO:0019343]	cystathionine beta-synthase activity [GO:0004122]	cytoplasm [GO:0005737]	ENSDART00000053932;
F1QIC0	F1QIC0_DANRE	Cystathionine beta-synthase (EC 4.2.1.22)	cbsb	Danio rerio (Zebrafish) (Brachydanio rerio)	cysteine biosynthetic process from serine [GO:0006535];cysteine biosynthetic process via cystathionine [GO:0019343]	cystathionine beta-synthase activity [GO:0004122]	cytoplasm [GO:0005737]	ENSDART00000026275;ENSDART00000121665;
E1BYG4	E1BYG4_CHICK	Cystathionine beta-synthase (EC 4.2.1.22)	CBS	Gallus gallus (Chicken)	blood vessel remodeling [GO:0001974];cartilage development involved in endochondral bone morphogenesis [GO:0060351];cerebellum morphogenesis [GO:0021587];cysteine biosynthetic process from serine [GO:0006535];cysteine biosynthetic process via cystathionine [GO:0019343];endochondral ossification [GO:0001958];homocysteine metabolic process [GO:0050667];hydrogen sulfide biosynthetic process [GO:0070…	cystathionine beta-synthase activity [GO:0004122];heme binding [GO:0020037];pyridoxal phosphate binding [GO:0030170]	cytoplasm [GO:0005737]	ENSGALT00000026110;
H3ADZ1	H3ADZ1_LATCH	Cystathionine beta-synthase (EC 4.2.1.22)	CBS	Latimeria chalumnae (West Indian ocean coelacanth)	cysteine biosynthetic process from serine [GO:0006535];cysteine biosynthetic process via cystathionine [GO:0019343]	cystathionine beta-synthase activity [GO:0004122]	cytoplasm [GO:0005737]	ENSLACT00000007928;
H3ADZ0	H3ADZ0_LATCH	Cystathionine beta-synthase (EC 4.2.1.22)	CBS	Latimeria chalumnae (West Indian ocean coelacanth)	cysteine biosynthetic process from serine [GO:0006535];cysteine biosynthetic process via cystathionine [GO:0019343]	cystathionine beta-synthase activity [GO:0004122]	cytoplasm [GO:0005737]	ENSLACT00000007927;
M3XKQ6	M3XKQ6_LATCH	Cystathionine beta-synthase (EC 4.2.1.22)	CBS	Latimeria chalumnae (West Indian ocean coelacanth)	cysteine biosynthetic process from serine [GO:0006535];cysteine biosynthetic process via cystathionine [GO:0019343]	cystathionine beta-synthase activity [GO:0004122]	cytoplasm [GO:0005737]	ENSLACT00000026531;
G3T4N4	G3T4N4_LOXAF	Cystathionine beta-synthase (EC 4.2.1.22)	CBS	Loxodonta africana (African elephant)	blood vessel remodeling [GO:0001974];cartilage development involved in endochondral bone morphogenesis [GO:0060351];cerebellum morphogenesis [GO:0021587];cysteine biosynthetic process from serine [GO:0006535];cysteine biosynthetic process via cystathionine [GO:0019343];endochondral ossification [GO:0001958];homocysteine metabolic process [GO:0050667];maternal process involved in female pregnancy …	cystathionine beta-synthase activity [GO:0004122]	cytoplasm [GO:0005737]	ENSLAFT00000009951;
M3YE56	M3YE56_MUSPF	Cystathionine beta-synthase (EC 4.2.1.22)	CBS	Mustela putorius furo (European domestic ferret) (Mustela furo)	blood vessel remodeling [GO:0001974];cartilage development involved in endochondral bone morphogenesis [GO:0060351];cerebellum morphogenesis [GO:0021587];cysteine biosynthetic process from serine [GO:0006535];cysteine biosynthetic process via cystathionine [GO:0019343];endochondral ossification [GO:0001958];homocysteine metabolic process [GO:0050667];maternal process involved in female pregnancy …	cystathionine beta-synthase activity [GO:0004122]	cytoplasm [GO:0005737]	ENSMPUT00000009769;
I3J0I1	I3J0I1_ORENI	Cystathionine beta-synthase (EC 4.2.1.22)	CBS	Oreochromis niloticus (Nile tilapia) (Tilapia nilotica)	cysteine biosynthetic process from serine [GO:0006535];cysteine biosynthetic process via cystathionine [GO:0019343]	cystathionine beta-synthase activity [GO:0004122]	cytoplasm [GO:0005737]	ENSONIT00000002372;
G1TE53	G1TE53_RABIT	Cystathionine beta-synthase (EC 4.2.1.22)	CBS	Oryctolagus cuniculus (Rabbit)	blood vessel remodeling [GO:0001974];cartilage development involved in endochondral bone morphogenesis [GO:0060351];cerebellum morphogenesis [GO:0021587];cysteine biosynthetic process from serine [GO:0006535];cysteine biosynthetic process via cystathionine [GO:0019343];endochondral ossification [GO:0001958];homocysteine metabolic process [GO:0050667];maternal process involved in female pregnancy …	cystathionine beta-synthase activity [GO:0004122]	cytoplasm [GO:0005737]	ENSOCUT00000017656;
H2QL34	H2QL34_PANTR	Cystathionine beta-synthase (EC 4.2.1.22)	CBS	Pan troglodytes (Chimpanzee)	blood vessel remodeling [GO:0001974];cartilage development involved in endochondral bone morphogenesis [GO:0060351];cerebellum morphogenesis [GO:0021587];cysteine biosynthetic process from serine [GO:0006535];cysteine biosynthetic process via cystathionine [GO:0019343];endochondral ossification [GO:0001958];homocysteine metabolic process [GO:0050667];maternal process involved in female pregnancy …	cystathionine beta-synthase activity [GO:0004122]	cytoplasm [GO:0005737]	ENSPTRT00000026027;
G3WXK3	G3WXK3_SARHA	Cystathionine beta-synthase (EC 4.2.1.22)	CBS	Sarcophilus harrisii (Tasmanian devil) (Sarcophilus laniarius)	blood vessel remodeling [GO:0001974];cartilage development involved in endochondral bone morphogenesis [GO:0060351];cerebellum morphogenesis [GO:0021587];cysteine biosynthetic process from serine [GO:0006535];cysteine biosynthetic process via cystathionine [GO:0019343];endochondral ossification [GO:0001958];homocysteine metabolic process [GO:0050667];maternal process involved in female pregnancy …	cystathionine beta-synthase activity [GO:0004122]	cytoplasm [GO:0005737]	ENSSHAT00000020318;
H2UDP7	H2UDP7_TAKRU	Cystathionine beta-synthase (EC 4.2.1.22)	CBS	Takifugu rubripes (Japanese pufferfish) (Fugu rubripes)	cysteine biosynthetic process from serine [GO:0006535];cysteine biosynthetic process via cystathionine [GO:0019343]	cystathionine beta-synthase activity [GO:0004122]	cytoplasm [GO:0005737]	ENSTRUT00000035194;
H2UDP6	H2UDP6_TAKRU	Cystathionine beta-synthase (EC 4.2.1.22)	CBS	Takifugu rubripes (Japanese pufferfish) (Fugu rubripes)	cysteine biosynthetic process from serine [GO:0006535];cysteine biosynthetic process via cystathionine [GO:0019343]	cystathionine beta-synthase activity [GO:0004122]	cytoplasm [GO:0005737]	ENSTRUT00000035193;
P32232	CBS_RAT	Cystathionine beta-synthase (EC 4.2.1.22)	CBS	Rattus norvegicus (Rat)	blood vessel remodeling [GO:0001974];cartilage development involved in endochondral bone morphogenesis [GO:0060351];cellular response to hypoxia [GO:0071456];cerebellum morphogenesis [GO:0021587];cysteine biosynthetic process from serine [GO:0006535];cysteine biosynthetic process via cystathionine [GO:0019343];endochondral ossification [GO:0001958];homocysteine metabolic process [GO:0050667];hydr…	cystathionine beta-synthase activity [GO:0004122];heme binding [GO:0020037];metal ion binding [GO:0046872];pyridoxal phosphate binding [GO:0030170]	cytoplasm [GO:0005737];nucleus [GO:0005634]	ENSRNOT00000042432;ENSRNOT00000045275;ENSRNOT00000048219;	Coronary Artery Disease;Homocystinuria;Hyperhomocysteinemia;Neural tube defect
P35520	CBS_HUMAN	Cystathionine beta-synthase (EC 4.2.1.22)	CBS	Homo sapiens (Human)	cellular nitrogen compound metabolic process [GO:0034641];cysteine biosynthetic process from serine [GO:0006535];cysteine biosynthetic process via cystathionine [GO:0019343];homocysteine catabolic process [GO:0043418];homocysteine metabolic process [GO:0050667];hydrogen sulfide biosynthetic process [GO:0070814];L-cysteine catabolic process [GO:0019448];L-serine catabolic process [GO:0006565];L-se…	cystathionine beta-synthase activity [GO:0004122];enzyme binding [GO:0019899];heme binding [GO:0020037];identical protein binding [GO:0042802];metal ion binding [GO:0046872];modified amino acid binding [GO:0072341];protein homodimerization activity [GO:0042803];pyridoxal phosphate binding [GO:0030170];ubiquitin protein ligase binding [GO:0031625]	cytosol [GO:0005829];intracellular membrane-bounded organelle [GO:0043231];nucleolus [GO:0005730];nucleus [GO:0005634]	ENST00000352178;ENST00000359624;ENST00000398158;ENST00000398165;ENST00000398168;ENST00000617706;ENST00000618024;ENST00000624406;ENST00000624934;	Homocystinuria;Cystathionine beta-synthase deficiency
Q91WT9	CBS_MOUSE	Cystathionine beta-synthase (EC 4.2.1.22)	CBS	Mus musculus (Mouse)	blood vessel remodeling [GO:0001974];cartilage development involved in endochondral bone morphogenesis [GO:0060351];cellular response to hypoxia [GO:0071456];cerebellum morphogenesis [GO:0021587];cysteine biosynthetic process [GO:0019344];cysteine biosynthetic process from serine [GO:0006535];cysteine biosynthetic process via cystathionine [GO:0019343];endochondral ossification [GO:0001958];homoc…	cystathionine beta-synthase activity [GO:0004122];enzyme binding [GO:0019899];heme binding [GO:0020037];identical protein binding [GO:0042802];metal ion binding [GO:0046872];modified amino acid binding [GO:0072341];protein homodimerization activity [GO:0042803];pyridoxal phosphate binding [GO:0030170];ubiquitin protein ligase binding [GO:0031625]	cytoplasm [GO:0005737];cytosol [GO:0005829];intracellular membrane-bounded organelle [GO:0043231];nucleolus [GO:0005730];nucleus [GO:0005634]	ENSMUST00000067801;ENSMUST00000078509;ENSMUST00000118504;
G1L4P8	G1L4P8_AILME	Cystathionine beta-synthase (EC 4.2.1.22)	CBS	Ailuropoda melanoleuca (Giant panda)	blood vessel remodeling [GO:0001974];cartilage development involved in endochondral bone morphogenesis [GO:0060351];cerebellum morphogenesis [GO:0021587];cysteine biosynthetic process from serine [GO:0006535];cysteine biosynthetic process via cystathionine [GO:0019343];endochondral ossification [GO:0001958];homocysteine metabolic process [GO:0050667];maternal process involved in female pregnancy …	cystathionine beta-synthase activity [GO:0004122]	cytoplasm [GO:0005737]	ENSAMET00000001934;
B0JYP8	B0JYP8_BOVIN	Cystathionine gamma-lyase	CTH	Bos taurus (Bovine)	hydrogen sulfide biosynthetic process [GO:0070814];negative regulation of apoptotic signaling pathway [GO:2001234];positive regulation of I-kappaB kinase/NF-kappaB signaling [GO:0043123];protein homotetramerization [GO:0051289];protein-pyridoxal-5-phosphate linkage via peptidyl-N6-pyridoxal phosphate-L-lysine [GO:0018272];protein sulfhydration [GO:0044524]	cystathionine gamma-lyase activity [GO:0004123];L-cystine L-cysteine-lyase (deaminating) [GO:0044540];pyridoxal phosphate binding [GO:0030170]	cytoplasm [GO:0005737];extracellular vesicular exosome [GO:0070062];nucleus [GO:0005634]	ENSBTAT00000063885;
Q9EQS4	Q9EQS4_RAT	Cystathionine gamma-lyase	CTH	Rattus norvegicus (Rat)	hydrogen sulfide biosynthetic process [GO:0070814];negative regulation of apoptotic signaling pathway [GO:2001234];positive regulation of I-kappaB kinase/NF-kappaB signaling [GO:0043123];protein homotetramerization [GO:0051289];protein-pyridoxal-5-phosphate linkage via peptidyl-N6-pyridoxal phosphate-L-lysine [GO:0018272];protein sulfhydration [GO:0044524]	cystathionine gamma-lyase activity [GO:0004123];L-cystine L-cysteine-lyase (deaminating) [GO:0044540];pyridoxal phosphate binding [GO:0030170]	cytoplasm [GO:0005737];extracellular vesicular exosome [GO:0070062];nucleus [GO:0005634]	ENSRNOT00000067843;	Amino Acid Metabolism errors;Cataract;Gamma-cystathionase deficiency
F1S9N9	F1S9N9_PIG	Cystathionine gamma-lyase	CTH	Sus scrofa (Pig)	hydrogen sulfide biosynthetic process [GO:0070814];negative regulation of apoptotic signaling pathway [GO:2001234];positive regulation of I-kappaB kinase/NF-kappaB signaling [GO:0043123];protein homotetramerization [GO:0051289];protein-pyridoxal-5-phosphate linkage via peptidyl-N6-pyridoxal phosphate-L-lysine [GO:0018272];protein sulfhydration [GO:0044524]	cystathionine gamma-lyase activity [GO:0004123];L-cystine L-cysteine-lyase (deaminating) [GO:0044540];pyridoxal phosphate binding [GO:0030170]	cytoplasm [GO:0005737];extracellular vesicular exosome [GO:0070062];nucleus [GO:0005634]	ENSSSCT00000004193;
P32929	CGL_HUMAN	Cystathionine gamma-lyase	CTH	Homo sapiens (Human)	cellular nitrogen compound metabolic process [GO:0034641];cysteine biosynthetic process [GO:0019344];cysteine metabolic process [GO:0006534];endoplasmic reticulum unfolded protein response [GO:0030968];hydrogen sulfide biosynthetic process [GO:0070814];negative regulation of apoptotic signaling pathway [GO:2001234];positive regulation of I-kappaB kinase/NF-kappaB signaling [GO:0043123];protein ho…	carbon-sulfur lyase activity [GO:0016846];cystathionine gamma-lyase activity [GO:0004123];homocysteine desulfhydrase activity [GO:0047982];L-cysteine desulfhydrase activity [GO:0080146];L-cystine L-cysteine-lyase (deaminating) [GO:0044540];pyridoxal phosphate binding [GO:0030170]	cytoplasm [GO:0005737];cytosol [GO:0005829];extracellular vesicular exosome [GO:0070062];nucleoplasm [GO:0005654];nucleus [GO:0005634]	ENST00000346806;ENST00000370938;ENST00000411986;	Cystathininuria
Q8VCN5	CGL_MOUSE	Cystathionine gamma-lyase	CTH	Mus musculus (Mouse)	cysteine biosynthetic process [GO:0019344];hydrogen sulfide biosynthetic process [GO:0070814];negative regulation of apoptotic process [GO:0043066];negative regulation of apoptotic signaling pathway [GO:2001234];positive regulation of I-kappaB kinase/NF-kappaB signaling [GO:0043123];protein homotetramerization [GO:0051289];protein-pyridoxal-5-phosphate linkage via peptidyl-N6-pyridoxal phosphate-…	cystathionine gamma-lyase activity [GO:0004123];L-cysteine desulfhydrase activity [GO:0080146];L-cystine L-cysteine-lyase (deaminating) [GO:0044540];pyridoxal phosphate binding [GO:0030170]	cytoplasm [GO:0005737];extracellular vesicular exosome [GO:0070062];nucleoplasm [GO:0005654];nucleus [GO:0005634]	ENSMUST00000118539;
F1N0S3	F1N0S3_BOVIN	Methionine synthase	MTR	Bos taurus (Bovine)	pteridine-containing compound metabolic process [GO:0042558]	cobalamin binding [GO:0031419];methionine synthase activity [GO:0008705];S-adenosylmethionine-homocysteine S-methyltransferase activity [GO:0008898];zinc ion binding [GO:0008270]	cytosol [GO:0005829]	ENSBTAT00000016262;
Q99707	METH_HUMAN	Methionine synthase	MTR	Homo sapiens (Human)	cellular nitrogen compound metabolic process [GO:0034641];cobalamin metabolic process [GO:0009235];methionine biosynthetic process [GO:0009086];methylation [GO:0032259];nervous system development [GO:0007399];pteridine-containing compound metabolic process [GO:0042558];small molecule metabolic process [GO:0044281];sulfur amino acid metabolic process [GO:0000096];vitamin metabolic process [GO:0006…	cobalamin binding [GO:0031419];methionine synthase activity [GO:0008705];S-adenosylmethionine-homocysteine S-methyltransferase activity [GO:0008898];zinc ion binding [GO:0008270]	cytoplasm [GO:0005737];cytosol [GO:0005829]	ENST00000366577;ENST00000535889;	methylcobalamin deficiency;Neural tube defect;Homocystinuria;Megaloblastic anemia;Homocysteinemia
A6H5Y3	METH_MOUSE	Methionine synthase	Mtr	Mus musculus (Mouse)	methionine biosynthetic process [GO:0009086];pteridine-containing compound metabolic process [GO:0042558]	cobalamin binding [GO:0031419];methionine synthase activity [GO:0008705];S-adenosylmethionine-homocysteine S-methyltransferase activity [GO:0008898];zinc ion binding [GO:0008270]	cytoplasm [GO:0005737];cytosol [GO:0005829]	ENSMUST00000099856;
F1MF22	F1MF22_BOVIN	Methylenetetrahydrofolate reductase (EC 1.5.1.20)	MTHFR	Bos taurus (Bovine)	homocysteine metabolic process [GO:0050667];methionine biosynthetic process [GO:0009086];one-carbon metabolic process [GO:0006730];tetrahydrofolate interconversion [GO:0035999]	methylenetetrahydrofolate reductase (NAD(P)H) activity [GO:0004489];modified amino acid binding [GO:0072341]	cytosol [GO:0005829]	ENSBTAT00000027586;
E2QXW9	E2QXW9_CANFA	Methylenetetrahydrofolate reductase (EC 1.5.1.20)	MTHFR	Canis familiaris (Dog) (Canis lupus familiaris)	homocysteine metabolic process [GO:0050667];methionine biosynthetic process [GO:0009086];one-carbon metabolic process [GO:0006730];tetrahydrofolate interconversion [GO:0035999]	methylenetetrahydrofolate reductase (NAD(P)H) activity [GO:0004489];modified amino acid binding [GO:0072341]	cytosol [GO:0005829]	ENSCAFT00000026230;
E1BXL1	E1BXL1_CHICK	Methylenetetrahydrofolate reductase (EC 1.5.1.20)	MTHFR	Gallus gallus (Chicken)	homocysteine metabolic process [GO:0050667];methionine biosynthetic process [GO:0009086];one-carbon metabolic process [GO:0006730];tetrahydrofolate interconversion [GO:0035999]	methylenetetrahydrofolate reductase (NAD(P)H) activity [GO:0004489];modified amino acid binding [GO:0072341]	cytosol [GO:0005829]	ENSGALT00000007342;
P42898	MTHR_HUMAN	Methylenetetrahydrofolate reductase (EC 1.5.1.20)	MTHFR	Homo sapiens (Human)	blood circulation [GO:0008015];cellular amino acid metabolic process [GO:0006520];folic acid metabolic process [GO:0046655];heterochromatin maintenance [GO:0070829];homocysteine metabolic process [GO:0050667];methionine biosynthetic process [GO:0009086];methionine metabolic process [GO:0006555];one-carbon metabolic process [GO:0006730];regulation of histone methylation [GO:0031060];response to dr…	flavin adenine dinucleotide binding [GO:0050660];methylenetetrahydrofolate reductase (NAD(P)H) activity [GO:0004489];modified amino acid binding [GO:0072341];NADP binding [GO:0050661];protein complex binding [GO:0032403]	cytosol [GO:0005829];neuron projection [GO:0043005]	ENST00000376583;ENST00000376585;ENST00000376590;ENST00000376592;	Cervical spina bifida aperta;Cervical spina bifida cystica;Cervicothoracic spina bifida aperta;Cervicothoracic spina bifida cystica;Homocysteinemia;Homocystinuria;Homocystinuria;Isolated anencephaly/exencephaly;Lumbosacral spina bifida aperta;Lumbosacral spina bifida cystica;Methotrexate poisoning;Neural tube defect;Ischemic stroke;Thoracolumbosacral spina bifida aperta;Thoracolumbosacral spina b…
Q9WU20	MTHR_MOUSE	Methylenetetrahydrofolate reductase (EC 1.5.1.20)	MTHFR	Mus musculus (Mouse)	homocysteine metabolic process [GO:0050667];methionine biosynthetic process [GO:0009086];one-carbon metabolic process [GO:0006730];tetrahydrofolate interconversion [GO:0035999]	methylenetetrahydrofolate reductase (NAD(P)H) activity [GO:0004489];modified amino acid binding [GO:0072341]	cytosol [GO:0005829]	ENSMUST00000097788;
A2A7F7	A2A7F7_MOUSE	Methylenetetrahydrofolate reductase (EC 1.5.1.20)	MTHFR	Mus musculus (Mouse)	homocysteine metabolic process [GO:0050667];methionine biosynthetic process [GO:0009086];one-carbon metabolic process [GO:0006730];response to drug [GO:0042493];response to folic acid [GO:0051593];response to hypoxia [GO:0001666];response to interleukin-1 [GO:0070555];response to vitamin B2 [GO:0033274];S-adenosylmethionine metabolic process [GO:0046500];tetrahydrofolate interconversion [GO:00359…	flavin adenine dinucleotide binding [GO:0050660];methylenetetrahydrofolate reductase (NAD(P)H) activity [GO:0004489];modified amino acid binding [GO:0072341];NADP binding [GO:0050661]	cytosol [GO:0005829];neuron projection [GO:0043005]	ENSMUST00000069604;
D4A7E8	D4A7E8_RAT	Methylenetetrahydrofolate reductase (EC 1.5.1.20)	MTHFR	Rattus norvegicus (Rat)	homocysteine metabolic process [GO:0050667];methionine biosynthetic process [GO:0009086];one-carbon metabolic process [GO:0006730];response to amino acid [GO:0043200];response to drug [GO:0042493];response to folic acid [GO:0051593];response to hypoxia [GO:0001666];response to interleukin-1 [GO:0070555];response to vitamin B2 [GO:0033274];S-adenosylmethionine metabolic process [GO:0046500];tetrah…	flavin adenine dinucleotide binding [GO:0050660];methylenetetrahydrofolate reductase (NAD(P)H) activity [GO:0004489];modified amino acid binding [GO:0072341];NADP binding [GO:0050661]	cytosol [GO:0005829];neuron projection [GO:0043005]	ENSRNOT00000011384;	Asthma;Congenital Adrenal Insufficiency;Albuminuria;Anterior Wall Myocardial Infarction;Abdominal Aortic Aneurysm;Aortic Coarctation;Rheumatoid Arthritis;Atherosclerosis;Cataract;Congenital Cataracts;Hearing Loss;Neurodegeneration;Renal Cell Carcinoma;Squamous Cell Carcinoma;Transitional Cell Carcinoma;Cardiovascular Diseases;Carotid Stenosis;Central Retinal Vein Occlusion;Cerebral Infarction;Cho…
F1RF82	F1RF82_PIG	Methylenetetrahydrofolate reductase (EC 1.5.1.20)	MTHFR	Sus scrofa (Pig)	homocysteine metabolic process [GO:0050667];methionine biosynthetic process [GO:0009086];one-carbon metabolic process [GO:0006730];tetrahydrofolate interconversion [GO:0035999]	methylenetetrahydrofolate reductase (NAD(P)H) activity [GO:0004489];modified amino acid binding [GO:0072341]	cytosol [GO:0005829]	ENSSSCT00000003805;
