# Supplementary material for: Ontological interpretation of biomedical database content
Source: J Biomed Semantics. 2017 Jun 26;8:24. doi: 10.1186/s13326-017-0127-z (PMC5485580; doi:10.1186/s13326-017-0127-z)
Supplement: Supplementary file 2 — IND representation example. (OWL 37.3 kb) [file 13326_2017_127_MOESM2_ESM.owl]

<?xml version="1.0"?>
<rdf:RDF xmlns="http://www.semanticweb.org/schulz/ontologies/2016/0/untitled-ontology-48#"
     xml:base="http://www.semanticweb.org/schulz/ontologies/2016/0/untitled-ontology-48"
     xmlns:rdf="http://www.w3.org/1999/02/22-rdf-syntax-ns#"
     xmlns:owl="http://www.w3.org/2002/07/owl#"
     xmlns:xml="http://www.w3.org/XML/1998/namespace"
     xmlns:xsd="http://www.w3.org/2001/XMLSchema#"
     xmlns:rdfs="http://www.w3.org/2000/01/rdf-schema#">
    <owl:Ontology rdf:about="http://www.semanticweb.org/schulz/ontologies/2016/0/untitled-ontology-48"/>
    


    <!-- 
    ///////////////////////////////////////////////////////////////////////////////////////
    //
    // Object Properties
    //
    ///////////////////////////////////////////////////////////////////////////////////////
     -->

    


    <!-- http://www.semanticweb.org/schulz/ontologies/2016/0/untitled-ontology-48#hasOutcome -->

    <owl:ObjectProperty rdf:about="http://www.semanticweb.org/schulz/ontologies/2016/0/untitled-ontology-48#hasOutcome">
        <rdfs:subPropertyOf rdf:resource="http://www.semanticweb.org/schulz/ontologies/2016/0/untitled-ontology-48#hasParticipant"/>
        <owl:inverseOf rdf:resource="http://www.semanticweb.org/schulz/ontologies/2016/0/untitled-ontology-48#isOutcomeOf"/>
    </owl:ObjectProperty>
    


    <!-- http://www.semanticweb.org/schulz/ontologies/2016/0/untitled-ontology-48#hasPart -->

    <owl:ObjectProperty rdf:about="http://www.semanticweb.org/schulz/ontologies/2016/0/untitled-ontology-48#hasPart">
        <rdfs:subPropertyOf rdf:resource="http://www.semanticweb.org/schulz/ontologies/2016/0/untitled-ontology-48#includes"/>
        <owl:inverseOf rdf:resource="http://www.semanticweb.org/schulz/ontologies/2016/0/untitled-ontology-48#isPartOf"/>
        <rdf:type rdf:resource="http://www.w3.org/2002/07/owl#TransitiveProperty"/>
    </owl:ObjectProperty>
    


    <!-- http://www.semanticweb.org/schulz/ontologies/2016/0/untitled-ontology-48#hasParticipant -->

    <owl:ObjectProperty rdf:about="http://www.semanticweb.org/schulz/ontologies/2016/0/untitled-ontology-48#hasParticipant">
        <owl:inverseOf rdf:resource="http://www.semanticweb.org/schulz/ontologies/2016/0/untitled-ontology-48#isParticipantIn"/>
    </owl:ObjectProperty>
    


    <!-- http://www.semanticweb.org/schulz/ontologies/2016/0/untitled-ontology-48#includes -->

    <owl:ObjectProperty rdf:about="http://www.semanticweb.org/schulz/ontologies/2016/0/untitled-ontology-48#includes">
        <owl:inverseOf rdf:resource="http://www.semanticweb.org/schulz/ontologies/2016/0/untitled-ontology-48#isIncludedIn"/>
        <rdf:type rdf:resource="http://www.w3.org/2002/07/owl#TransitiveProperty"/>
    </owl:ObjectProperty>
    


    <!-- http://www.semanticweb.org/schulz/ontologies/2016/0/untitled-ontology-48#isBearerOf -->

    <owl:ObjectProperty rdf:about="http://www.semanticweb.org/schulz/ontologies/2016/0/untitled-ontology-48#isBearerOf"/>
    


    <!-- http://www.semanticweb.org/schulz/ontologies/2016/0/untitled-ontology-48#isIncludedIn -->

    <owl:ObjectProperty rdf:about="http://www.semanticweb.org/schulz/ontologies/2016/0/untitled-ontology-48#isIncludedIn">
        <rdf:type rdf:resource="http://www.w3.org/2002/07/owl#TransitiveProperty"/>
    </owl:ObjectProperty>
    


    <!-- http://www.semanticweb.org/schulz/ontologies/2016/0/untitled-ontology-48#isOutcomeOf -->

    <owl:ObjectProperty rdf:about="http://www.semanticweb.org/schulz/ontologies/2016/0/untitled-ontology-48#isOutcomeOf">
        <rdfs:subPropertyOf rdf:resource="http://www.semanticweb.org/schulz/ontologies/2016/0/untitled-ontology-48#isParticipantIn"/>
    </owl:ObjectProperty>
    


    <!-- http://www.semanticweb.org/schulz/ontologies/2016/0/untitled-ontology-48#isPartOf -->

    <owl:ObjectProperty rdf:about="http://www.semanticweb.org/schulz/ontologies/2016/0/untitled-ontology-48#isPartOf">
        <rdfs:subPropertyOf rdf:resource="http://www.semanticweb.org/schulz/ontologies/2016/0/untitled-ontology-48#isIncludedIn"/>
        <rdf:type rdf:resource="http://www.w3.org/2002/07/owl#TransitiveProperty"/>
    </owl:ObjectProperty>
    


    <!-- http://www.semanticweb.org/schulz/ontologies/2016/0/untitled-ontology-48#isParticipantIn -->

    <owl:ObjectProperty rdf:about="http://www.semanticweb.org/schulz/ontologies/2016/0/untitled-ontology-48#isParticipantIn"/>
    


    <!-- 
    ///////////////////////////////////////////////////////////////////////////////////////
    //
    // Classes
    //
    ///////////////////////////////////////////////////////////////////////////////////////
     -->

    


    <!-- http://www.semanticweb.org/schulz/ontologies/2016/0/untitled-ontology-48#BProc -->

    <owl:Class rdf:about="http://www.semanticweb.org/schulz/ontologies/2016/0/untitled-ontology-48#BProc">
        <rdfs:subClassOf rdf:resource="http://www.semanticweb.org/schulz/ontologies/2016/0/untitled-ontology-48#Process"/>
    </owl:Class>
    


    <!-- http://www.semanticweb.org/schulz/ontologies/2016/0/untitled-ontology-48#BProc1 -->

    <owl:Class rdf:about="http://www.semanticweb.org/schulz/ontologies/2016/0/untitled-ontology-48#BProc1">
        <rdfs:subClassOf rdf:resource="http://www.semanticweb.org/schulz/ontologies/2016/0/untitled-ontology-48#BProc"/>
    </owl:Class>
    


    <!-- http://www.semanticweb.org/schulz/ontologies/2016/0/untitled-ontology-48#BProc2 -->

    <owl:Class rdf:about="http://www.semanticweb.org/schulz/ontologies/2016/0/untitled-ontology-48#BProc2">
        <rdfs:subClassOf rdf:resource="http://www.semanticweb.org/schulz/ontologies/2016/0/untitled-ontology-48#BProc"/>
    </owl:Class>
    


    <!-- http://www.semanticweb.org/schulz/ontologies/2016/0/untitled-ontology-48#BProc3 -->

    <owl:Class rdf:about="http://www.semanticweb.org/schulz/ontologies/2016/0/untitled-ontology-48#BProc3">
        <rdfs:subClassOf rdf:resource="http://www.semanticweb.org/schulz/ontologies/2016/0/untitled-ontology-48#BProc"/>
    </owl:Class>
    


    <!-- http://www.semanticweb.org/schulz/ontologies/2016/0/untitled-ontology-48#CComp1 -->

    <owl:Class rdf:about="http://www.semanticweb.org/schulz/ontologies/2016/0/untitled-ontology-48#CComp1">
        <rdfs:subClassOf rdf:resource="http://www.semanticweb.org/schulz/ontologies/2016/0/untitled-ontology-48#CellularComponent"/>
    </owl:Class>
    


    <!-- http://www.semanticweb.org/schulz/ontologies/2016/0/untitled-ontology-48#CComp2 -->

    <owl:Class rdf:about="http://www.semanticweb.org/schulz/ontologies/2016/0/untitled-ontology-48#CComp2">
        <rdfs:subClassOf rdf:resource="http://www.semanticweb.org/schulz/ontologies/2016/0/untitled-ontology-48#CellularComponent"/>
    </owl:Class>
    


    <!-- http://www.semanticweb.org/schulz/ontologies/2016/0/untitled-ontology-48#CComp3 -->

    <owl:Class rdf:about="http://www.semanticweb.org/schulz/ontologies/2016/0/untitled-ontology-48#CComp3">
        <rdfs:subClassOf rdf:resource="http://www.semanticweb.org/schulz/ontologies/2016/0/untitled-ontology-48#CellularComponent"/>
    </owl:Class>
    


    <!-- http://www.semanticweb.org/schulz/ontologies/2016/0/untitled-ontology-48#CellularComponent -->

    <owl:Class rdf:about="http://www.semanticweb.org/schulz/ontologies/2016/0/untitled-ontology-48#CellularComponent">
        <rdfs:subClassOf rdf:resource="http://www.semanticweb.org/schulz/ontologies/2016/0/untitled-ontology-48#MaterialObject"/>
    </owl:Class>
    


    <!-- http://www.semanticweb.org/schulz/ontologies/2016/0/untitled-ontology-48#Dysfunctional -->

    <owl:Class rdf:about="http://www.semanticweb.org/schulz/ontologies/2016/0/untitled-ontology-48#Dysfunctional">
        <rdfs:subClassOf rdf:resource="http://www.semanticweb.org/schulz/ontologies/2016/0/untitled-ontology-48#Quality"/>
    </owl:Class>
    


    <!-- http://www.semanticweb.org/schulz/ontologies/2016/0/untitled-ontology-48#MaterialObject -->

    <owl:Class rdf:about="http://www.semanticweb.org/schulz/ontologies/2016/0/untitled-ontology-48#MaterialObject"/>
    


    <!-- http://www.semanticweb.org/schulz/ontologies/2016/0/untitled-ontology-48#Mol1 -->

    <owl:Class rdf:about="http://www.semanticweb.org/schulz/ontologies/2016/0/untitled-ontology-48#Mol1">
        <rdfs:subClassOf rdf:resource="http://www.semanticweb.org/schulz/ontologies/2016/0/untitled-ontology-48#SmallMolecule"/>
    </owl:Class>
    


    <!-- http://www.semanticweb.org/schulz/ontologies/2016/0/untitled-ontology-48#Mol2 -->

    <owl:Class rdf:about="http://www.semanticweb.org/schulz/ontologies/2016/0/untitled-ontology-48#Mol2">
        <rdfs:subClassOf rdf:resource="http://www.semanticweb.org/schulz/ontologies/2016/0/untitled-ontology-48#SmallMolecule"/>
    </owl:Class>
    


    <!-- http://www.semanticweb.org/schulz/ontologies/2016/0/untitled-ontology-48#Mol3 -->

    <owl:Class rdf:about="http://www.semanticweb.org/schulz/ontologies/2016/0/untitled-ontology-48#Mol3">
        <rdfs:subClassOf rdf:resource="http://www.semanticweb.org/schulz/ontologies/2016/0/untitled-ontology-48#SmallMolecule"/>
    </owl:Class>
    


    <!-- http://www.semanticweb.org/schulz/ontologies/2016/0/untitled-ontology-48#Org1 -->

    <owl:Class rdf:about="http://www.semanticweb.org/schulz/ontologies/2016/0/untitled-ontology-48#Org1">
        <rdfs:subClassOf rdf:resource="http://www.semanticweb.org/schulz/ontologies/2016/0/untitled-ontology-48#Organism"/>
    </owl:Class>
    


    <!-- http://www.semanticweb.org/schulz/ontologies/2016/0/untitled-ontology-48#Organism -->

    <owl:Class rdf:about="http://www.semanticweb.org/schulz/ontologies/2016/0/untitled-ontology-48#Organism">
        <rdfs:subClassOf rdf:resource="http://www.semanticweb.org/schulz/ontologies/2016/0/untitled-ontology-48#MaterialObject"/>
    </owl:Class>
    


    <!-- http://www.semanticweb.org/schulz/ontologies/2016/0/untitled-ontology-48#Phen1 -->

    <owl:Class rdf:about="http://www.semanticweb.org/schulz/ontologies/2016/0/untitled-ontology-48#Phen1">
        <rdfs:subClassOf rdf:resource="http://www.semanticweb.org/schulz/ontologies/2016/0/untitled-ontology-48#Phenotype"/>
    </owl:Class>
    


    <!-- http://www.semanticweb.org/schulz/ontologies/2016/0/untitled-ontology-48#Phen2 -->

    <owl:Class rdf:about="http://www.semanticweb.org/schulz/ontologies/2016/0/untitled-ontology-48#Phen2">
        <rdfs:subClassOf rdf:resource="http://www.semanticweb.org/schulz/ontologies/2016/0/untitled-ontology-48#Phenotype"/>
    </owl:Class>
    


    <!-- http://www.semanticweb.org/schulz/ontologies/2016/0/untitled-ontology-48#Phen3 -->

    <owl:Class rdf:about="http://www.semanticweb.org/schulz/ontologies/2016/0/untitled-ontology-48#Phen3">
        <rdfs:subClassOf rdf:resource="http://www.semanticweb.org/schulz/ontologies/2016/0/untitled-ontology-48#Phenotype"/>
    </owl:Class>
    


    <!-- http://www.semanticweb.org/schulz/ontologies/2016/0/untitled-ontology-48#Phenotype -->

    <owl:Class rdf:about="http://www.semanticweb.org/schulz/ontologies/2016/0/untitled-ontology-48#Phenotype">
        <rdfs:subClassOf rdf:resource="http://www.semanticweb.org/schulz/ontologies/2016/0/untitled-ontology-48#Process"/>
    </owl:Class>
    


    <!-- http://www.semanticweb.org/schulz/ontologies/2016/0/untitled-ontology-48#Process -->

    <owl:Class rdf:about="http://www.semanticweb.org/schulz/ontologies/2016/0/untitled-ontology-48#Process"/>
    


    <!-- http://www.semanticweb.org/schulz/ontologies/2016/0/untitled-ontology-48#Prot1 -->

    <owl:Class rdf:about="http://www.semanticweb.org/schulz/ontologies/2016/0/untitled-ontology-48#Prot1">
        <rdfs:subClassOf rdf:resource="http://www.semanticweb.org/schulz/ontologies/2016/0/untitled-ontology-48#Protein"/>
    </owl:Class>
    


    <!-- http://www.semanticweb.org/schulz/ontologies/2016/0/untitled-ontology-48#Protein -->

    <owl:Class rdf:about="http://www.semanticweb.org/schulz/ontologies/2016/0/untitled-ontology-48#Protein">
        <rdfs:subClassOf rdf:resource="http://www.semanticweb.org/schulz/ontologies/2016/0/untitled-ontology-48#MaterialObject"/>
    </owl:Class>
    


    <!-- http://www.semanticweb.org/schulz/ontologies/2016/0/untitled-ontology-48#Quality -->

    <owl:Class rdf:about="http://www.semanticweb.org/schulz/ontologies/2016/0/untitled-ontology-48#Quality"/>
    


    <!-- http://www.semanticweb.org/schulz/ontologies/2016/0/untitled-ontology-48#SmallMolecule -->

    <owl:Class rdf:about="http://www.semanticweb.org/schulz/ontologies/2016/0/untitled-ontology-48#SmallMolecule">
        <rdfs:subClassOf rdf:resource="http://www.semanticweb.org/schulz/ontologies/2016/0/untitled-ontology-48#MaterialObject"/>
    </owl:Class>
    


    <!-- 
    ///////////////////////////////////////////////////////////////////////////////////////
    //
    // Individuals
    //
    ///////////////////////////////////////////////////////////////////////////////////////
     -->

    


    <!-- http://www.semanticweb.org/schulz/ontologies/2016/0/untitled-ontology-48#bp1001 -->

    <owl:NamedIndividual rdf:about="http://www.semanticweb.org/schulz/ontologies/2016/0/untitled-ontology-48#bp1001">
        <rdf:type rdf:resource="http://www.semanticweb.org/schulz/ontologies/2016/0/untitled-ontology-48#BProc1"/>
        <hasParticipant rdf:resource="http://www.semanticweb.org/schulz/ontologies/2016/0/untitled-ontology-48#p1004"/>
        <isIncludedIn rdf:resource="http://www.semanticweb.org/schulz/ontologies/2016/0/untitled-ontology-48#o1004"/>
    </owl:NamedIndividual>
    


    <!-- http://www.semanticweb.org/schulz/ontologies/2016/0/untitled-ontology-48#bp2001 -->

    <owl:NamedIndividual rdf:about="http://www.semanticweb.org/schulz/ontologies/2016/0/untitled-ontology-48#bp2001">
        <rdf:type rdf:resource="http://www.semanticweb.org/schulz/ontologies/2016/0/untitled-ontology-48#BProc2"/>
    </owl:NamedIndividual>
    


    <!-- http://www.semanticweb.org/schulz/ontologies/2016/0/untitled-ontology-48#bp3001 -->

    <owl:NamedIndividual rdf:about="http://www.semanticweb.org/schulz/ontologies/2016/0/untitled-ontology-48#bp3001">
        <rdf:type rdf:resource="http://www.semanticweb.org/schulz/ontologies/2016/0/untitled-ontology-48#BProc3"/>
    </owl:NamedIndividual>
    


    <!-- http://www.semanticweb.org/schulz/ontologies/2016/0/untitled-ontology-48#cc1001 -->

    <owl:NamedIndividual rdf:about="http://www.semanticweb.org/schulz/ontologies/2016/0/untitled-ontology-48#cc1001">
        <rdf:type rdf:resource="http://www.semanticweb.org/schulz/ontologies/2016/0/untitled-ontology-48#CComp1"/>
        <isIncludedIn rdf:resource="http://www.semanticweb.org/schulz/ontologies/2016/0/untitled-ontology-48#o1001"/>
    </owl:NamedIndividual>
    


    <!-- http://www.semanticweb.org/schulz/ontologies/2016/0/untitled-ontology-48#cc2001 -->

    <owl:NamedIndividual rdf:about="http://www.semanticweb.org/schulz/ontologies/2016/0/untitled-ontology-48#cc2001">
        <rdf:type rdf:resource="http://www.semanticweb.org/schulz/ontologies/2016/0/untitled-ontology-48#CComp2"/>
        <isIncludedIn rdf:resource="http://www.semanticweb.org/schulz/ontologies/2016/0/untitled-ontology-48#o1002"/>
    </owl:NamedIndividual>
    


    <!-- http://www.semanticweb.org/schulz/ontologies/2016/0/untitled-ontology-48#cc3001 -->

    <owl:NamedIndividual rdf:about="http://www.semanticweb.org/schulz/ontologies/2016/0/untitled-ontology-48#cc3001">
        <rdf:type rdf:resource="http://www.semanticweb.org/schulz/ontologies/2016/0/untitled-ontology-48#CComp3"/>
        <isIncludedIn rdf:resource="http://www.semanticweb.org/schulz/ontologies/2016/0/untitled-ontology-48#o1003"/>
    </owl:NamedIndividual>
    


    <!-- http://www.semanticweb.org/schulz/ontologies/2016/0/untitled-ontology-48#d001 -->

    <owl:NamedIndividual rdf:about="http://www.semanticweb.org/schulz/ontologies/2016/0/untitled-ontology-48#d001">
        <rdf:type rdf:resource="http://www.semanticweb.org/schulz/ontologies/2016/0/untitled-ontology-48#Dysfunctional"/>
    </owl:NamedIndividual>
    


    <!-- http://www.semanticweb.org/schulz/ontologies/2016/0/untitled-ontology-48#d002 -->

    <owl:NamedIndividual rdf:about="http://www.semanticweb.org/schulz/ontologies/2016/0/untitled-ontology-48#d002">
        <rdf:type rdf:resource="http://www.semanticweb.org/schulz/ontologies/2016/0/untitled-ontology-48#Dysfunctional"/>
    </owl:NamedIndividual>
    


    <!-- http://www.semanticweb.org/schulz/ontologies/2016/0/untitled-ontology-48#d003 -->

    <owl:NamedIndividual rdf:about="http://www.semanticweb.org/schulz/ontologies/2016/0/untitled-ontology-48#d003">
        <rdf:type rdf:resource="http://www.semanticweb.org/schulz/ontologies/2016/0/untitled-ontology-48#Dysfunctional"/>
    </owl:NamedIndividual>
    


    <!-- http://www.semanticweb.org/schulz/ontologies/2016/0/untitled-ontology-48#m1001 -->

    <owl:NamedIndividual rdf:about="http://www.semanticweb.org/schulz/ontologies/2016/0/untitled-ontology-48#m1001">
        <rdf:type rdf:resource="http://www.semanticweb.org/schulz/ontologies/2016/0/untitled-ontology-48#Mol1"/>
    </owl:NamedIndividual>
    


    <!-- http://www.semanticweb.org/schulz/ontologies/2016/0/untitled-ontology-48#m2001 -->

    <owl:NamedIndividual rdf:about="http://www.semanticweb.org/schulz/ontologies/2016/0/untitled-ontology-48#m2001">
        <rdf:type rdf:resource="http://www.semanticweb.org/schulz/ontologies/2016/0/untitled-ontology-48#Mol2"/>
    </owl:NamedIndividual>
    


    <!-- http://www.semanticweb.org/schulz/ontologies/2016/0/untitled-ontology-48#m3001 -->

    <owl:NamedIndividual rdf:about="http://www.semanticweb.org/schulz/ontologies/2016/0/untitled-ontology-48#m3001">
        <rdf:type rdf:resource="http://www.semanticweb.org/schulz/ontologies/2016/0/untitled-ontology-48#Mol3"/>
    </owl:NamedIndividual>
    


    <!-- http://www.semanticweb.org/schulz/ontologies/2016/0/untitled-ontology-48#o1001 -->

    <owl:NamedIndividual rdf:about="http://www.semanticweb.org/schulz/ontologies/2016/0/untitled-ontology-48#o1001">
        <rdf:type rdf:resource="http://www.semanticweb.org/schulz/ontologies/2016/0/untitled-ontology-48#Org1"/>
    </owl:NamedIndividual>
    


    <!-- http://www.semanticweb.org/schulz/ontologies/2016/0/untitled-ontology-48#o1002 -->

    <owl:NamedIndividual rdf:about="http://www.semanticweb.org/schulz/ontologies/2016/0/untitled-ontology-48#o1002">
        <rdf:type rdf:resource="http://www.semanticweb.org/schulz/ontologies/2016/0/untitled-ontology-48#Org1"/>
    </owl:NamedIndividual>
    


    <!-- http://www.semanticweb.org/schulz/ontologies/2016/0/untitled-ontology-48#o1003 -->

    <owl:NamedIndividual rdf:about="http://www.semanticweb.org/schulz/ontologies/2016/0/untitled-ontology-48#o1003">
        <rdf:type rdf:resource="http://www.semanticweb.org/schulz/ontologies/2016/0/untitled-ontology-48#Org1"/>
    </owl:NamedIndividual>
    


    <!-- http://www.semanticweb.org/schulz/ontologies/2016/0/untitled-ontology-48#o1004 -->

    <owl:NamedIndividual rdf:about="http://www.semanticweb.org/schulz/ontologies/2016/0/untitled-ontology-48#o1004">
        <rdf:type rdf:resource="http://www.semanticweb.org/schulz/ontologies/2016/0/untitled-ontology-48#Org1"/>
    </owl:NamedIndividual>
    


    <!-- http://www.semanticweb.org/schulz/ontologies/2016/0/untitled-ontology-48#o1005 -->

    <owl:NamedIndividual rdf:about="http://www.semanticweb.org/schulz/ontologies/2016/0/untitled-ontology-48#o1005">
        <rdf:type rdf:resource="http://www.semanticweb.org/schulz/ontologies/2016/0/untitled-ontology-48#Org1"/>
    </owl:NamedIndividual>
    


    <!-- http://www.semanticweb.org/schulz/ontologies/2016/0/untitled-ontology-48#o1006 -->

    <owl:NamedIndividual rdf:about="http://www.semanticweb.org/schulz/ontologies/2016/0/untitled-ontology-48#o1006">
        <rdf:type rdf:resource="http://www.semanticweb.org/schulz/ontologies/2016/0/untitled-ontology-48#Org1"/>
    </owl:NamedIndividual>
    


    <!-- http://www.semanticweb.org/schulz/ontologies/2016/0/untitled-ontology-48#o1007 -->

    <owl:NamedIndividual rdf:about="http://www.semanticweb.org/schulz/ontologies/2016/0/untitled-ontology-48#o1007">
        <rdf:type rdf:resource="http://www.semanticweb.org/schulz/ontologies/2016/0/untitled-ontology-48#Org1"/>
    </owl:NamedIndividual>
    


    <!-- http://www.semanticweb.org/schulz/ontologies/2016/0/untitled-ontology-48#o1008 -->

    <owl:NamedIndividual rdf:about="http://www.semanticweb.org/schulz/ontologies/2016/0/untitled-ontology-48#o1008">
        <rdf:type rdf:resource="http://www.semanticweb.org/schulz/ontologies/2016/0/untitled-ontology-48#Org1"/>
    </owl:NamedIndividual>
    


    <!-- http://www.semanticweb.org/schulz/ontologies/2016/0/untitled-ontology-48#o1009 -->

    <owl:NamedIndividual rdf:about="http://www.semanticweb.org/schulz/ontologies/2016/0/untitled-ontology-48#o1009">
        <rdf:type rdf:resource="http://www.semanticweb.org/schulz/ontologies/2016/0/untitled-ontology-48#Org1"/>
    </owl:NamedIndividual>
    


    <!-- http://www.semanticweb.org/schulz/ontologies/2016/0/untitled-ontology-48#o1010 -->

    <owl:NamedIndividual rdf:about="http://www.semanticweb.org/schulz/ontologies/2016/0/untitled-ontology-48#o1010">
        <rdf:type rdf:resource="http://www.semanticweb.org/schulz/ontologies/2016/0/untitled-ontology-48#Org1"/>
    </owl:NamedIndividual>
    


    <!-- http://www.semanticweb.org/schulz/ontologies/2016/0/untitled-ontology-48#o1011 -->

    <owl:NamedIndividual rdf:about="http://www.semanticweb.org/schulz/ontologies/2016/0/untitled-ontology-48#o1011">
        <rdf:type rdf:resource="http://www.semanticweb.org/schulz/ontologies/2016/0/untitled-ontology-48#Org1"/>
    </owl:NamedIndividual>
    


    <!-- http://www.semanticweb.org/schulz/ontologies/2016/0/untitled-ontology-48#o1012 -->

    <owl:NamedIndividual rdf:about="http://www.semanticweb.org/schulz/ontologies/2016/0/untitled-ontology-48#o1012">
        <rdf:type rdf:resource="http://www.semanticweb.org/schulz/ontologies/2016/0/untitled-ontology-48#Org1"/>
    </owl:NamedIndividual>
    


    <!-- http://www.semanticweb.org/schulz/ontologies/2016/0/untitled-ontology-48#o1013 -->

    <owl:NamedIndividual rdf:about="http://www.semanticweb.org/schulz/ontologies/2016/0/untitled-ontology-48#o1013">
        <rdf:type rdf:resource="http://www.semanticweb.org/schulz/ontologies/2016/0/untitled-ontology-48#Org1"/>
        <includes rdf:resource="http://www.semanticweb.org/schulz/ontologies/2016/0/untitled-ontology-48#pt1001"/>
    </owl:NamedIndividual>
    


    <!-- http://www.semanticweb.org/schulz/ontologies/2016/0/untitled-ontology-48#o1014 -->

    <owl:NamedIndividual rdf:about="http://www.semanticweb.org/schulz/ontologies/2016/0/untitled-ontology-48#o1014">
        <rdf:type rdf:resource="http://www.semanticweb.org/schulz/ontologies/2016/0/untitled-ontology-48#Org1"/>
        <includes rdf:resource="http://www.semanticweb.org/schulz/ontologies/2016/0/untitled-ontology-48#pt2001"/>
    </owl:NamedIndividual>
    


    <!-- http://www.semanticweb.org/schulz/ontologies/2016/0/untitled-ontology-48#o1015 -->

    <owl:NamedIndividual rdf:about="http://www.semanticweb.org/schulz/ontologies/2016/0/untitled-ontology-48#o1015">
        <rdf:type rdf:resource="http://www.semanticweb.org/schulz/ontologies/2016/0/untitled-ontology-48#Org1"/>
        <includes rdf:resource="http://www.semanticweb.org/schulz/ontologies/2016/0/untitled-ontology-48#pt3001"/>
    </owl:NamedIndividual>
    


    <!-- http://www.semanticweb.org/schulz/ontologies/2016/0/untitled-ontology-48#p1001 -->

    <owl:NamedIndividual rdf:about="http://www.semanticweb.org/schulz/ontologies/2016/0/untitled-ontology-48#p1001">
        <rdf:type rdf:resource="http://www.semanticweb.org/schulz/ontologies/2016/0/untitled-ontology-48#Prot1"/>
        <isIncludedIn rdf:resource="http://www.semanticweb.org/schulz/ontologies/2016/0/untitled-ontology-48#cc1001"/>
    </owl:NamedIndividual>
    


    <!-- http://www.semanticweb.org/schulz/ontologies/2016/0/untitled-ontology-48#p1002 -->

    <owl:NamedIndividual rdf:about="http://www.semanticweb.org/schulz/ontologies/2016/0/untitled-ontology-48#p1002">
        <rdf:type rdf:resource="http://www.semanticweb.org/schulz/ontologies/2016/0/untitled-ontology-48#Prot1"/>
        <isIncludedIn rdf:resource="http://www.semanticweb.org/schulz/ontologies/2016/0/untitled-ontology-48#cc2001"/>
    </owl:NamedIndividual>
    


    <!-- http://www.semanticweb.org/schulz/ontologies/2016/0/untitled-ontology-48#p1003 -->

    <owl:NamedIndividual rdf:about="http://www.semanticweb.org/schulz/ontologies/2016/0/untitled-ontology-48#p1003">
        <rdf:type rdf:resource="http://www.semanticweb.org/schulz/ontologies/2016/0/untitled-ontology-48#Prot1"/>
        <isIncludedIn rdf:resource="http://www.semanticweb.org/schulz/ontologies/2016/0/untitled-ontology-48#cc3001"/>
    </owl:NamedIndividual>
    


    <!-- http://www.semanticweb.org/schulz/ontologies/2016/0/untitled-ontology-48#p1004 -->

    <owl:NamedIndividual rdf:about="http://www.semanticweb.org/schulz/ontologies/2016/0/untitled-ontology-48#p1004">
        <rdf:type rdf:resource="http://www.semanticweb.org/schulz/ontologies/2016/0/untitled-ontology-48#Prot1"/>
        <isIncludedIn rdf:resource="http://www.semanticweb.org/schulz/ontologies/2016/0/untitled-ontology-48#o1004"/>
        <isParticipantIn rdf:resource="http://www.semanticweb.org/schulz/ontologies/2016/0/untitled-ontology-48#bp1001"/>
    </owl:NamedIndividual>
    


    <!-- http://www.semanticweb.org/schulz/ontologies/2016/0/untitled-ontology-48#p1005 -->

    <owl:NamedIndividual rdf:about="http://www.semanticweb.org/schulz/ontologies/2016/0/untitled-ontology-48#p1005">
        <rdf:type rdf:resource="http://www.semanticweb.org/schulz/ontologies/2016/0/untitled-ontology-48#Prot1"/>
        <isIncludedIn rdf:resource="http://www.semanticweb.org/schulz/ontologies/2016/0/untitled-ontology-48#o1005"/>
        <isParticipantIn rdf:resource="http://www.semanticweb.org/schulz/ontologies/2016/0/untitled-ontology-48#bp2001"/>
    </owl:NamedIndividual>
    


    <!-- http://www.semanticweb.org/schulz/ontologies/2016/0/untitled-ontology-48#p1006 -->

    <owl:NamedIndividual rdf:about="http://www.semanticweb.org/schulz/ontologies/2016/0/untitled-ontology-48#p1006">
        <rdf:type rdf:resource="http://www.semanticweb.org/schulz/ontologies/2016/0/untitled-ontology-48#Prot1"/>
        <isIncludedIn rdf:resource="http://www.semanticweb.org/schulz/ontologies/2016/0/untitled-ontology-48#o1006"/>
        <isParticipantIn rdf:resource="http://www.semanticweb.org/schulz/ontologies/2016/0/untitled-ontology-48#bp3001"/>
    </owl:NamedIndividual>
    


    <!-- http://www.semanticweb.org/schulz/ontologies/2016/0/untitled-ontology-48#p1007 -->

    <owl:NamedIndividual rdf:about="http://www.semanticweb.org/schulz/ontologies/2016/0/untitled-ontology-48#p1007">
        <rdf:type rdf:resource="http://www.semanticweb.org/schulz/ontologies/2016/0/untitled-ontology-48#Prot1"/>
        <isIncludedIn rdf:resource="http://www.semanticweb.org/schulz/ontologies/2016/0/untitled-ontology-48#o1007"/>
    </owl:NamedIndividual>
    


    <!-- http://www.semanticweb.org/schulz/ontologies/2016/0/untitled-ontology-48#p1008 -->

    <owl:NamedIndividual rdf:about="http://www.semanticweb.org/schulz/ontologies/2016/0/untitled-ontology-48#p1008">
        <rdf:type rdf:resource="http://www.semanticweb.org/schulz/ontologies/2016/0/untitled-ontology-48#Prot1"/>
        <isIncludedIn rdf:resource="http://www.semanticweb.org/schulz/ontologies/2016/0/untitled-ontology-48#o1008"/>
    </owl:NamedIndividual>
    


    <!-- http://www.semanticweb.org/schulz/ontologies/2016/0/untitled-ontology-48#p1009 -->

    <owl:NamedIndividual rdf:about="http://www.semanticweb.org/schulz/ontologies/2016/0/untitled-ontology-48#p1009">
        <rdf:type rdf:resource="http://www.semanticweb.org/schulz/ontologies/2016/0/untitled-ontology-48#Prot1"/>
        <isIncludedIn rdf:resource="http://www.semanticweb.org/schulz/ontologies/2016/0/untitled-ontology-48#o1009"/>
    </owl:NamedIndividual>
    


    <!-- http://www.semanticweb.org/schulz/ontologies/2016/0/untitled-ontology-48#p1010 -->

    <owl:NamedIndividual rdf:about="http://www.semanticweb.org/schulz/ontologies/2016/0/untitled-ontology-48#p1010">
        <rdf:type rdf:resource="http://www.semanticweb.org/schulz/ontologies/2016/0/untitled-ontology-48#Prot1"/>
        <rdf:type>
            <owl:Restriction>
                <owl:onProperty rdf:resource="http://www.semanticweb.org/schulz/ontologies/2016/0/untitled-ontology-48#isBearerOf"/>
                <owl:someValuesFrom rdf:resource="http://www.semanticweb.org/schulz/ontologies/2016/0/untitled-ontology-48#Dysfunctional"/>
            </owl:Restriction>
        </rdf:type>
        <isIncludedIn rdf:resource="http://www.semanticweb.org/schulz/ontologies/2016/0/untitled-ontology-48#o1010"/>
        <isParticipantIn rdf:resource="http://www.semanticweb.org/schulz/ontologies/2016/0/untitled-ontology-48#ps001"/>
    </owl:NamedIndividual>
    


    <!-- http://www.semanticweb.org/schulz/ontologies/2016/0/untitled-ontology-48#p1011 -->

    <owl:NamedIndividual rdf:about="http://www.semanticweb.org/schulz/ontologies/2016/0/untitled-ontology-48#p1011">
        <rdf:type rdf:resource="http://www.semanticweb.org/schulz/ontologies/2016/0/untitled-ontology-48#Prot1"/>
        <rdf:type>
            <owl:Restriction>
                <owl:onProperty rdf:resource="http://www.semanticweb.org/schulz/ontologies/2016/0/untitled-ontology-48#isBearerOf"/>
                <owl:someValuesFrom rdf:resource="http://www.semanticweb.org/schulz/ontologies/2016/0/untitled-ontology-48#Dysfunctional"/>
            </owl:Restriction>
        </rdf:type>
        <isIncludedIn rdf:resource="http://www.semanticweb.org/schulz/ontologies/2016/0/untitled-ontology-48#o1011"/>
        <isParticipantIn rdf:resource="http://www.semanticweb.org/schulz/ontologies/2016/0/untitled-ontology-48#ps002"/>
    </owl:NamedIndividual>
    


    <!-- http://www.semanticweb.org/schulz/ontologies/2016/0/untitled-ontology-48#p1012 -->

    <owl:NamedIndividual rdf:about="http://www.semanticweb.org/schulz/ontologies/2016/0/untitled-ontology-48#p1012">
        <rdf:type rdf:resource="http://www.semanticweb.org/schulz/ontologies/2016/0/untitled-ontology-48#Prot1"/>
        <rdf:type>
            <owl:Restriction>
                <owl:onProperty rdf:resource="http://www.semanticweb.org/schulz/ontologies/2016/0/untitled-ontology-48#isBearerOf"/>
                <owl:someValuesFrom rdf:resource="http://www.semanticweb.org/schulz/ontologies/2016/0/untitled-ontology-48#Dysfunctional"/>
            </owl:Restriction>
        </rdf:type>
        <isIncludedIn rdf:resource="http://www.semanticweb.org/schulz/ontologies/2016/0/untitled-ontology-48#o1012"/>
        <isParticipantIn rdf:resource="http://www.semanticweb.org/schulz/ontologies/2016/0/untitled-ontology-48#ps003"/>
    </owl:NamedIndividual>
    


    <!-- http://www.semanticweb.org/schulz/ontologies/2016/0/untitled-ontology-48#p1013 -->

    <owl:NamedIndividual rdf:about="http://www.semanticweb.org/schulz/ontologies/2016/0/untitled-ontology-48#p1013">
        <rdf:type rdf:resource="http://www.semanticweb.org/schulz/ontologies/2016/0/untitled-ontology-48#Prot1"/>
        <isBearerOf rdf:resource="http://www.semanticweb.org/schulz/ontologies/2016/0/untitled-ontology-48#d001"/>
        <isIncludedIn rdf:resource="http://www.semanticweb.org/schulz/ontologies/2016/0/untitled-ontology-48#o1013"/>
    </owl:NamedIndividual>
    


    <!-- http://www.semanticweb.org/schulz/ontologies/2016/0/untitled-ontology-48#p1014 -->

    <owl:NamedIndividual rdf:about="http://www.semanticweb.org/schulz/ontologies/2016/0/untitled-ontology-48#p1014">
        <rdf:type rdf:resource="http://www.semanticweb.org/schulz/ontologies/2016/0/untitled-ontology-48#Prot1"/>
        <isBearerOf rdf:resource="http://www.semanticweb.org/schulz/ontologies/2016/0/untitled-ontology-48#d002"/>
        <isIncludedIn rdf:resource="http://www.semanticweb.org/schulz/ontologies/2016/0/untitled-ontology-48#o1014"/>
    </owl:NamedIndividual>
    


    <!-- http://www.semanticweb.org/schulz/ontologies/2016/0/untitled-ontology-48#p1015 -->

    <owl:NamedIndividual rdf:about="http://www.semanticweb.org/schulz/ontologies/2016/0/untitled-ontology-48#p1015">
        <rdf:type rdf:resource="http://www.semanticweb.org/schulz/ontologies/2016/0/untitled-ontology-48#Prot1"/>
        <isBearerOf rdf:resource="http://www.semanticweb.org/schulz/ontologies/2016/0/untitled-ontology-48#d003"/>
        <isIncludedIn rdf:resource="http://www.semanticweb.org/schulz/ontologies/2016/0/untitled-ontology-48#o1015"/>
    </owl:NamedIndividual>
    


    <!-- http://www.semanticweb.org/schulz/ontologies/2016/0/untitled-ontology-48#ps001 -->

    <owl:NamedIndividual rdf:about="http://www.semanticweb.org/schulz/ontologies/2016/0/untitled-ontology-48#ps001">
        <rdf:type rdf:resource="http://www.semanticweb.org/schulz/ontologies/2016/0/untitled-ontology-48#Process"/>
        <hasParticipant rdf:resource="http://www.semanticweb.org/schulz/ontologies/2016/0/untitled-ontology-48#m1001"/>
    </owl:NamedIndividual>
    


    <!-- http://www.semanticweb.org/schulz/ontologies/2016/0/untitled-ontology-48#ps002 -->

    <owl:NamedIndividual rdf:about="http://www.semanticweb.org/schulz/ontologies/2016/0/untitled-ontology-48#ps002">
        <rdf:type rdf:resource="http://www.semanticweb.org/schulz/ontologies/2016/0/untitled-ontology-48#Process"/>
        <hasParticipant rdf:resource="http://www.semanticweb.org/schulz/ontologies/2016/0/untitled-ontology-48#m2001"/>
    </owl:NamedIndividual>
    


    <!-- http://www.semanticweb.org/schulz/ontologies/2016/0/untitled-ontology-48#ps003 -->

    <owl:NamedIndividual rdf:about="http://www.semanticweb.org/schulz/ontologies/2016/0/untitled-ontology-48#ps003">
        <rdf:type rdf:resource="http://www.semanticweb.org/schulz/ontologies/2016/0/untitled-ontology-48#Process"/>
        <hasParticipant rdf:resource="http://www.semanticweb.org/schulz/ontologies/2016/0/untitled-ontology-48#m3001"/>
    </owl:NamedIndividual>
    


    <!-- http://www.semanticweb.org/schulz/ontologies/2016/0/untitled-ontology-48#ps004 -->

    <owl:NamedIndividual rdf:about="http://www.semanticweb.org/schulz/ontologies/2016/0/untitled-ontology-48#ps004">
        <rdf:type rdf:resource="http://www.semanticweb.org/schulz/ontologies/2016/0/untitled-ontology-48#Process"/>
    </owl:NamedIndividual>
    


    <!-- http://www.semanticweb.org/schulz/ontologies/2016/0/untitled-ontology-48#ps005 -->

    <owl:NamedIndividual rdf:about="http://www.semanticweb.org/schulz/ontologies/2016/0/untitled-ontology-48#ps005">
        <rdf:type rdf:resource="http://www.semanticweb.org/schulz/ontologies/2016/0/untitled-ontology-48#Process"/>
    </owl:NamedIndividual>
    


    <!-- http://www.semanticweb.org/schulz/ontologies/2016/0/untitled-ontology-48#ps006 -->

    <owl:NamedIndividual rdf:about="http://www.semanticweb.org/schulz/ontologies/2016/0/untitled-ontology-48#ps006">
        <rdf:type rdf:resource="http://www.semanticweb.org/schulz/ontologies/2016/0/untitled-ontology-48#Process"/>
    </owl:NamedIndividual>
    


    <!-- http://www.semanticweb.org/schulz/ontologies/2016/0/untitled-ontology-48#pt1001 -->

    <owl:NamedIndividual rdf:about="http://www.semanticweb.org/schulz/ontologies/2016/0/untitled-ontology-48#pt1001">
        <rdf:type rdf:resource="http://www.semanticweb.org/schulz/ontologies/2016/0/untitled-ontology-48#Phen1"/>
    </owl:NamedIndividual>
    


    <!-- http://www.semanticweb.org/schulz/ontologies/2016/0/untitled-ontology-48#pt2001 -->

    <owl:NamedIndividual rdf:about="http://www.semanticweb.org/schulz/ontologies/2016/0/untitled-ontology-48#pt2001">
        <rdf:type rdf:resource="http://www.semanticweb.org/schulz/ontologies/2016/0/untitled-ontology-48#Phen2"/>
    </owl:NamedIndividual>
    


    <!-- http://www.semanticweb.org/schulz/ontologies/2016/0/untitled-ontology-48#pt3001 -->

    <owl:NamedIndividual rdf:about="http://www.semanticweb.org/schulz/ontologies/2016/0/untitled-ontology-48#pt3001">
        <rdf:type rdf:resource="http://www.semanticweb.org/schulz/ontologies/2016/0/untitled-ontology-48#Phen3"/>
    </owl:NamedIndividual>
    


    <!-- 
    ///////////////////////////////////////////////////////////////////////////////////////
    //
    // General axioms
    //
    ///////////////////////////////////////////////////////////////////////////////////////
     -->

    <rdf:Description>
        <rdf:type rdf:resource="http://www.w3.org/2002/07/owl#AllDisjointClasses"/>
        <owl:members rdf:parseType="Collection">
            <rdf:Description rdf:about="http://www.semanticweb.org/schulz/ontologies/2016/0/untitled-ontology-48#MaterialObject"/>
            <rdf:Description rdf:about="http://www.semanticweb.org/schulz/ontologies/2016/0/untitled-ontology-48#Process"/>
            <rdf:Description rdf:about="http://www.semanticweb.org/schulz/ontologies/2016/0/untitled-ontology-48#Quality"/>
        </owl:members>
    </rdf:Description>
</rdf:RDF>


<!-- Generated by the OWL API (version 4.1.3.20151118-2017) https://github.com/owlcs/owlapi -->
