# Supplementary material for: Ontological interpretation of biomedical database content
Source: J Biomed Semantics. 2017 Jun 26;8:24. doi: 10.1186/s13326-017-0127-z (PMC5485580; doi:10.1186/s13326-017-0127-z)
Supplement: Supplementary file 3 — SUBC representation example. (OWL 69.2 kb) [file 13326_2017_127_MOESM3_ESM.owl]

<?xml version="1.0"?>


<!DOCTYPE rdf:RDF [
    <!ENTITY owl "http://www.w3.org/2002/07/owl#" >
    <!ENTITY xsd "http://www.w3.org/2001/XMLSchema#" >
    <!ENTITY rdfs "http://www.w3.org/2000/01/rdf-schema#" >
    <!ENTITY rdf "http://www.w3.org/1999/02/22-rdf-syntax-ns#" >
]>


<rdf:RDF xmlns="http://www.semanticweb.org/filip/ontologies/2016/0/untitled-ontology-56#"
     xml:base="http://www.semanticweb.org/filip/ontologies/2016/0/untitled-ontology-56"
     xmlns:rdf="http://www.w3.org/1999/02/22-rdf-syntax-ns#"
     xmlns:owl="http://www.w3.org/2002/07/owl#"
     xmlns:xsd="http://www.w3.org/2001/XMLSchema#"
     xmlns:rdfs="http://www.w3.org/2000/01/rdf-schema#">
    <owl:Ontology rdf:about="http://www.semanticweb.org/filip/ontologies/2016/0/untitled-ontology-56"/>
    


    <!-- 
    ///////////////////////////////////////////////////////////////////////////////////////
    //
    // Object Properties
    //
    ///////////////////////////////////////////////////////////////////////////////////////
     -->

    


    <!-- http://www.semanticweb.org/filip/ontologies/2016/0/untitled-ontology-56#hasPart -->

    <owl:ObjectProperty rdf:about="http://www.semanticweb.org/filip/ontologies/2016/0/untitled-ontology-56#hasPart">
        <rdf:type rdf:resource="&owl;TransitiveProperty"/>
        <rdfs:subPropertyOf rdf:resource="http://www.semanticweb.org/filip/ontologies/2016/0/untitled-ontology-56#includes"/>
    </owl:ObjectProperty>
    


    <!-- http://www.semanticweb.org/filip/ontologies/2016/0/untitled-ontology-56#hasParticipant -->

    <owl:ObjectProperty rdf:about="http://www.semanticweb.org/filip/ontologies/2016/0/untitled-ontology-56#hasParticipant"/>
    


    <!-- http://www.semanticweb.org/filip/ontologies/2016/0/untitled-ontology-56#includes -->

    <owl:ObjectProperty rdf:about="http://www.semanticweb.org/filip/ontologies/2016/0/untitled-ontology-56#includes">
        <rdf:type rdf:resource="&owl;TransitiveProperty"/>
    </owl:ObjectProperty>
    


    <!-- http://www.semanticweb.org/filip/ontologies/2016/0/untitled-ontology-56#isBearerOf -->

    <owl:ObjectProperty rdf:about="http://www.semanticweb.org/filip/ontologies/2016/0/untitled-ontology-56#isBearerOf"/>
    


    <!-- http://www.semanticweb.org/filip/ontologies/2016/0/untitled-ontology-56#isIncludedIn -->

    <owl:ObjectProperty rdf:about="http://www.semanticweb.org/filip/ontologies/2016/0/untitled-ontology-56#isIncludedIn">
        <rdf:type rdf:resource="&owl;TransitiveProperty"/>
    </owl:ObjectProperty>
    


    <!-- http://www.semanticweb.org/filip/ontologies/2016/0/untitled-ontology-56#isPartOf -->

    <owl:ObjectProperty rdf:about="http://www.semanticweb.org/filip/ontologies/2016/0/untitled-ontology-56#isPartOf">
        <rdf:type rdf:resource="&owl;TransitiveProperty"/>
        <owl:inverseOf rdf:resource="http://www.semanticweb.org/filip/ontologies/2016/0/untitled-ontology-56#hasPart"/>
        <rdfs:subPropertyOf rdf:resource="http://www.semanticweb.org/filip/ontologies/2016/0/untitled-ontology-56#isIncludedIn"/>
    </owl:ObjectProperty>
    


    <!-- http://www.semanticweb.org/filip/ontologies/2016/0/untitled-ontology-56#isParticipantIn -->

    <owl:ObjectProperty rdf:about="http://www.semanticweb.org/filip/ontologies/2016/0/untitled-ontology-56#isParticipantIn"/>
    


    <!-- 
    ///////////////////////////////////////////////////////////////////////////////////////
    //
    // Classes
    //
    ///////////////////////////////////////////////////////////////////////////////////////
     -->

    


    <!-- http://www.semanticweb.org/filip/ontologies/2016/0/untitled-ontology-56#BProc -->

    <owl:Class rdf:about="http://www.semanticweb.org/filip/ontologies/2016/0/untitled-ontology-56#BProc">
        <rdfs:subClassOf rdf:resource="http://www.semanticweb.org/filip/ontologies/2016/0/untitled-ontology-56#Process"/>
    </owl:Class>
    


    <!-- http://www.semanticweb.org/filip/ontologies/2016/0/untitled-ontology-56#BProc1 -->

    <owl:Class rdf:about="http://www.semanticweb.org/filip/ontologies/2016/0/untitled-ontology-56#BProc1">
        <rdfs:subClassOf rdf:resource="http://www.semanticweb.org/filip/ontologies/2016/0/untitled-ontology-56#BProc"/>
    </owl:Class>
    


    <!-- http://www.semanticweb.org/filip/ontologies/2016/0/untitled-ontology-56#BProc1_in_Org1_with_Prot1 -->

    <owl:Class rdf:about="http://www.semanticweb.org/filip/ontologies/2016/0/untitled-ontology-56#BProc1_in_Org1_with_Prot1">
        <owl:equivalentClass>
            <owl:Class>
                <owl:intersectionOf rdf:parseType="Collection">
                    <rdf:Description rdf:about="http://www.semanticweb.org/filip/ontologies/2016/0/untitled-ontology-56#BProc1"/>
                    <owl:Restriction>
                        <owl:onProperty rdf:resource="http://www.semanticweb.org/filip/ontologies/2016/0/untitled-ontology-56#hasParticipant"/>
                        <owl:someValuesFrom rdf:resource="http://www.semanticweb.org/filip/ontologies/2016/0/untitled-ontology-56#Prot1"/>
                    </owl:Restriction>
                    <owl:Restriction>
                        <owl:onProperty rdf:resource="http://www.semanticweb.org/filip/ontologies/2016/0/untitled-ontology-56#isIncludedIn"/>
                        <owl:someValuesFrom rdf:resource="http://www.semanticweb.org/filip/ontologies/2016/0/untitled-ontology-56#Org1"/>
                    </owl:Restriction>
                </owl:intersectionOf>
            </owl:Class>
        </owl:equivalentClass>
    </owl:Class>
    


    <!-- http://www.semanticweb.org/filip/ontologies/2016/0/untitled-ontology-56#BProc2 -->

    <owl:Class rdf:about="http://www.semanticweb.org/filip/ontologies/2016/0/untitled-ontology-56#BProc2">
        <rdfs:subClassOf rdf:resource="http://www.semanticweb.org/filip/ontologies/2016/0/untitled-ontology-56#BProc"/>
    </owl:Class>
    


    <!-- http://www.semanticweb.org/filip/ontologies/2016/0/untitled-ontology-56#BProc2_in_Org1_with_Prot1 -->

    <owl:Class rdf:about="http://www.semanticweb.org/filip/ontologies/2016/0/untitled-ontology-56#BProc2_in_Org1_with_Prot1">
        <owl:equivalentClass>
            <owl:Class>
                <owl:intersectionOf rdf:parseType="Collection">
                    <rdf:Description rdf:about="http://www.semanticweb.org/filip/ontologies/2016/0/untitled-ontology-56#BProc2"/>
                    <owl:Restriction>
                        <owl:onProperty rdf:resource="http://www.semanticweb.org/filip/ontologies/2016/0/untitled-ontology-56#hasParticipant"/>
                        <owl:someValuesFrom rdf:resource="http://www.semanticweb.org/filip/ontologies/2016/0/untitled-ontology-56#Prot1"/>
                    </owl:Restriction>
                    <owl:Restriction>
                        <owl:onProperty rdf:resource="http://www.semanticweb.org/filip/ontologies/2016/0/untitled-ontology-56#isIncludedIn"/>
                        <owl:someValuesFrom rdf:resource="http://www.semanticweb.org/filip/ontologies/2016/0/untitled-ontology-56#Org1"/>
                    </owl:Restriction>
                </owl:intersectionOf>
            </owl:Class>
        </owl:equivalentClass>
    </owl:Class>
    


    <!-- http://www.semanticweb.org/filip/ontologies/2016/0/untitled-ontology-56#BProc3 -->

    <owl:Class rdf:about="http://www.semanticweb.org/filip/ontologies/2016/0/untitled-ontology-56#BProc3">
        <rdfs:subClassOf rdf:resource="http://www.semanticweb.org/filip/ontologies/2016/0/untitled-ontology-56#BProc"/>
    </owl:Class>
    


    <!-- http://www.semanticweb.org/filip/ontologies/2016/0/untitled-ontology-56#BProc3_in_Org1_with_Prot1 -->

    <owl:Class rdf:about="http://www.semanticweb.org/filip/ontologies/2016/0/untitled-ontology-56#BProc3_in_Org1_with_Prot1">
        <owl:equivalentClass>
            <owl:Class>
                <owl:intersectionOf rdf:parseType="Collection">
                    <rdf:Description rdf:about="http://www.semanticweb.org/filip/ontologies/2016/0/untitled-ontology-56#BProc3"/>
                    <owl:Restriction>
                        <owl:onProperty rdf:resource="http://www.semanticweb.org/filip/ontologies/2016/0/untitled-ontology-56#hasParticipant"/>
                        <owl:someValuesFrom rdf:resource="http://www.semanticweb.org/filip/ontologies/2016/0/untitled-ontology-56#Prot1"/>
                    </owl:Restriction>
                    <owl:Restriction>
                        <owl:onProperty rdf:resource="http://www.semanticweb.org/filip/ontologies/2016/0/untitled-ontology-56#isIncludedIn"/>
                        <owl:someValuesFrom rdf:resource="http://www.semanticweb.org/filip/ontologies/2016/0/untitled-ontology-56#Org1"/>
                    </owl:Restriction>
                </owl:intersectionOf>
            </owl:Class>
        </owl:equivalentClass>
    </owl:Class>
    


    <!-- http://www.semanticweb.org/filip/ontologies/2016/0/untitled-ontology-56#CComp1 -->

    <owl:Class rdf:about="http://www.semanticweb.org/filip/ontologies/2016/0/untitled-ontology-56#CComp1">
        <rdfs:subClassOf rdf:resource="http://www.semanticweb.org/filip/ontologies/2016/0/untitled-ontology-56#CellularComponent"/>
    </owl:Class>
    


    <!-- http://www.semanticweb.org/filip/ontologies/2016/0/untitled-ontology-56#CComp1_in_Org1 -->

    <owl:Class rdf:about="http://www.semanticweb.org/filip/ontologies/2016/0/untitled-ontology-56#CComp1_in_Org1">
        <owl:equivalentClass>
            <owl:Class>
                <owl:intersectionOf rdf:parseType="Collection">
                    <rdf:Description rdf:about="http://www.semanticweb.org/filip/ontologies/2016/0/untitled-ontology-56#CComp1"/>
                    <owl:Restriction>
                        <owl:onProperty rdf:resource="http://www.semanticweb.org/filip/ontologies/2016/0/untitled-ontology-56#isPartOf"/>
                        <owl:someValuesFrom rdf:resource="http://www.semanticweb.org/filip/ontologies/2016/0/untitled-ontology-56#Org1"/>
                    </owl:Restriction>
                </owl:intersectionOf>
            </owl:Class>
        </owl:equivalentClass>
    </owl:Class>
    


    <!-- http://www.semanticweb.org/filip/ontologies/2016/0/untitled-ontology-56#CComp1_in_Org1_with_Prot1 -->

    <owl:Class rdf:about="http://www.semanticweb.org/filip/ontologies/2016/0/untitled-ontology-56#CComp1_in_Org1_with_Prot1">
        <owl:equivalentClass>
            <owl:Class>
                <owl:intersectionOf rdf:parseType="Collection">
                    <rdf:Description rdf:about="http://www.semanticweb.org/filip/ontologies/2016/0/untitled-ontology-56#CComp1_in_Org1"/>
                    <owl:Restriction>
                        <owl:onProperty rdf:resource="http://www.semanticweb.org/filip/ontologies/2016/0/untitled-ontology-56#includes"/>
                        <owl:someValuesFrom rdf:resource="http://www.semanticweb.org/filip/ontologies/2016/0/untitled-ontology-56#Prot1"/>
                    </owl:Restriction>
                </owl:intersectionOf>
            </owl:Class>
        </owl:equivalentClass>
    </owl:Class>
    


    <!-- http://www.semanticweb.org/filip/ontologies/2016/0/untitled-ontology-56#CComp2 -->

    <owl:Class rdf:about="http://www.semanticweb.org/filip/ontologies/2016/0/untitled-ontology-56#CComp2">
        <rdfs:subClassOf rdf:resource="http://www.semanticweb.org/filip/ontologies/2016/0/untitled-ontology-56#CellularComponent"/>
    </owl:Class>
    


    <!-- http://www.semanticweb.org/filip/ontologies/2016/0/untitled-ontology-56#CComp2_in_Org1 -->

    <owl:Class rdf:about="http://www.semanticweb.org/filip/ontologies/2016/0/untitled-ontology-56#CComp2_in_Org1">
        <owl:equivalentClass>
            <owl:Class>
                <owl:intersectionOf rdf:parseType="Collection">
                    <rdf:Description rdf:about="http://www.semanticweb.org/filip/ontologies/2016/0/untitled-ontology-56#CComp2"/>
                    <owl:Restriction>
                        <owl:onProperty rdf:resource="http://www.semanticweb.org/filip/ontologies/2016/0/untitled-ontology-56#isPartOf"/>
                        <owl:someValuesFrom rdf:resource="http://www.semanticweb.org/filip/ontologies/2016/0/untitled-ontology-56#Org1"/>
                    </owl:Restriction>
                </owl:intersectionOf>
            </owl:Class>
        </owl:equivalentClass>
    </owl:Class>
    


    <!-- http://www.semanticweb.org/filip/ontologies/2016/0/untitled-ontology-56#CComp2_in_Org1_with_Prot1 -->

    <owl:Class rdf:about="http://www.semanticweb.org/filip/ontologies/2016/0/untitled-ontology-56#CComp2_in_Org1_with_Prot1">
        <owl:equivalentClass>
            <owl:Class>
                <owl:intersectionOf rdf:parseType="Collection">
                    <rdf:Description rdf:about="http://www.semanticweb.org/filip/ontologies/2016/0/untitled-ontology-56#CComp2_in_Org1"/>
                    <owl:Restriction>
                        <owl:onProperty rdf:resource="http://www.semanticweb.org/filip/ontologies/2016/0/untitled-ontology-56#includes"/>
                        <owl:someValuesFrom rdf:resource="http://www.semanticweb.org/filip/ontologies/2016/0/untitled-ontology-56#Prot1"/>
                    </owl:Restriction>
                </owl:intersectionOf>
            </owl:Class>
        </owl:equivalentClass>
    </owl:Class>
    


    <!-- http://www.semanticweb.org/filip/ontologies/2016/0/untitled-ontology-56#CComp3 -->

    <owl:Class rdf:about="http://www.semanticweb.org/filip/ontologies/2016/0/untitled-ontology-56#CComp3">
        <rdfs:subClassOf rdf:resource="http://www.semanticweb.org/filip/ontologies/2016/0/untitled-ontology-56#CellularComponent"/>
    </owl:Class>
    


    <!-- http://www.semanticweb.org/filip/ontologies/2016/0/untitled-ontology-56#CComp3_in_Org1 -->

    <owl:Class rdf:about="http://www.semanticweb.org/filip/ontologies/2016/0/untitled-ontology-56#CComp3_in_Org1">
        <owl:equivalentClass>
            <owl:Class>
                <owl:intersectionOf rdf:parseType="Collection">
                    <rdf:Description rdf:about="http://www.semanticweb.org/filip/ontologies/2016/0/untitled-ontology-56#CComp3"/>
                    <owl:Restriction>
                        <owl:onProperty rdf:resource="http://www.semanticweb.org/filip/ontologies/2016/0/untitled-ontology-56#isPartOf"/>
                        <owl:someValuesFrom rdf:resource="http://www.semanticweb.org/filip/ontologies/2016/0/untitled-ontology-56#Org1"/>
                    </owl:Restriction>
                </owl:intersectionOf>
            </owl:Class>
        </owl:equivalentClass>
    </owl:Class>
    


    <!-- http://www.semanticweb.org/filip/ontologies/2016/0/untitled-ontology-56#CComp3_in_Org1_with_Prot1 -->

    <owl:Class rdf:about="http://www.semanticweb.org/filip/ontologies/2016/0/untitled-ontology-56#CComp3_in_Org1_with_Prot1">
        <owl:equivalentClass>
            <owl:Class>
                <owl:intersectionOf rdf:parseType="Collection">
                    <rdf:Description rdf:about="http://www.semanticweb.org/filip/ontologies/2016/0/untitled-ontology-56#CComp3_in_Org1"/>
                    <owl:Restriction>
                        <owl:onProperty rdf:resource="http://www.semanticweb.org/filip/ontologies/2016/0/untitled-ontology-56#includes"/>
                        <owl:someValuesFrom rdf:resource="http://www.semanticweb.org/filip/ontologies/2016/0/untitled-ontology-56#Prot1"/>
                    </owl:Restriction>
                </owl:intersectionOf>
            </owl:Class>
        </owl:equivalentClass>
    </owl:Class>
    


    <!-- http://www.semanticweb.org/filip/ontologies/2016/0/untitled-ontology-56#CellularComponent -->

    <owl:Class rdf:about="http://www.semanticweb.org/filip/ontologies/2016/0/untitled-ontology-56#CellularComponent">
        <rdfs:subClassOf rdf:resource="http://www.semanticweb.org/filip/ontologies/2016/0/untitled-ontology-56#MaterialObject"/>
    </owl:Class>
    


    <!-- http://www.semanticweb.org/filip/ontologies/2016/0/untitled-ontology-56#Dysfunctional -->

    <owl:Class rdf:about="http://www.semanticweb.org/filip/ontologies/2016/0/untitled-ontology-56#Dysfunctional">
        <rdfs:subClassOf rdf:resource="http://www.semanticweb.org/filip/ontologies/2016/0/untitled-ontology-56#Quality"/>
    </owl:Class>
    


    <!-- http://www.semanticweb.org/filip/ontologies/2016/0/untitled-ontology-56#MaterialObject -->

    <owl:Class rdf:about="http://www.semanticweb.org/filip/ontologies/2016/0/untitled-ontology-56#MaterialObject"/>
    


    <!-- http://www.semanticweb.org/filip/ontologies/2016/0/untitled-ontology-56#Mol1 -->

    <owl:Class rdf:about="http://www.semanticweb.org/filip/ontologies/2016/0/untitled-ontology-56#Mol1">
        <rdfs:subClassOf rdf:resource="http://www.semanticweb.org/filip/ontologies/2016/0/untitled-ontology-56#SmallMolecule"/>
    </owl:Class>
    


    <!-- http://www.semanticweb.org/filip/ontologies/2016/0/untitled-ontology-56#Mol1_in_Org1 -->

    <owl:Class rdf:about="http://www.semanticweb.org/filip/ontologies/2016/0/untitled-ontology-56#Mol1_in_Org1">
        <owl:equivalentClass>
            <owl:Class>
                <owl:intersectionOf rdf:parseType="Collection">
                    <rdf:Description rdf:about="http://www.semanticweb.org/filip/ontologies/2016/0/untitled-ontology-56#Mol1"/>
                    <owl:Restriction>
                        <owl:onProperty rdf:resource="http://www.semanticweb.org/filip/ontologies/2016/0/untitled-ontology-56#isPartOf"/>
                        <owl:someValuesFrom rdf:resource="http://www.semanticweb.org/filip/ontologies/2016/0/untitled-ontology-56#Org1"/>
                    </owl:Restriction>
                </owl:intersectionOf>
            </owl:Class>
        </owl:equivalentClass>
    </owl:Class>
    


    <!-- http://www.semanticweb.org/filip/ontologies/2016/0/untitled-ontology-56#Mol1_in_Org1_with_Prot1 -->

    <owl:Class rdf:about="http://www.semanticweb.org/filip/ontologies/2016/0/untitled-ontology-56#Mol1_in_Org1_with_Prot1">
        <owl:equivalentClass>
            <owl:Class>
                <owl:intersectionOf rdf:parseType="Collection">
                    <rdf:Description rdf:about="http://www.semanticweb.org/filip/ontologies/2016/0/untitled-ontology-56#Mol1_in_Org1"/>
                    <owl:Restriction>
                        <owl:onProperty rdf:resource="http://www.semanticweb.org/filip/ontologies/2016/0/untitled-ontology-56#isParticipantIn"/>
                        <owl:someValuesFrom>
                            <owl:Class>
                                <owl:intersectionOf rdf:parseType="Collection">
                                    <rdf:Description rdf:about="http://www.semanticweb.org/filip/ontologies/2016/0/untitled-ontology-56#Process"/>
                                    <owl:Restriction>
                                        <owl:onProperty rdf:resource="http://www.semanticweb.org/filip/ontologies/2016/0/untitled-ontology-56#hasParticipant"/>
                                        <owl:someValuesFrom rdf:resource="http://www.semanticweb.org/filip/ontologies/2016/0/untitled-ontology-56#Prot1"/>
                                    </owl:Restriction>
                                </owl:intersectionOf>
                            </owl:Class>
                        </owl:someValuesFrom>
                    </owl:Restriction>
                </owl:intersectionOf>
            </owl:Class>
        </owl:equivalentClass>
    </owl:Class>
    


    <!-- http://www.semanticweb.org/filip/ontologies/2016/0/untitled-ontology-56#Mol2 -->

    <owl:Class rdf:about="http://www.semanticweb.org/filip/ontologies/2016/0/untitled-ontology-56#Mol2">
        <rdfs:subClassOf rdf:resource="http://www.semanticweb.org/filip/ontologies/2016/0/untitled-ontology-56#SmallMolecule"/>
    </owl:Class>
    


    <!-- http://www.semanticweb.org/filip/ontologies/2016/0/untitled-ontology-56#Mol2_in_Org1 -->

    <owl:Class rdf:about="http://www.semanticweb.org/filip/ontologies/2016/0/untitled-ontology-56#Mol2_in_Org1">
        <owl:equivalentClass>
            <owl:Class>
                <owl:intersectionOf rdf:parseType="Collection">
                    <rdf:Description rdf:about="http://www.semanticweb.org/filip/ontologies/2016/0/untitled-ontology-56#Mol2"/>
                    <owl:Restriction>
                        <owl:onProperty rdf:resource="http://www.semanticweb.org/filip/ontologies/2016/0/untitled-ontology-56#isPartOf"/>
                        <owl:someValuesFrom rdf:resource="http://www.semanticweb.org/filip/ontologies/2016/0/untitled-ontology-56#Org1"/>
                    </owl:Restriction>
                </owl:intersectionOf>
            </owl:Class>
        </owl:equivalentClass>
    </owl:Class>
    


    <!-- http://www.semanticweb.org/filip/ontologies/2016/0/untitled-ontology-56#Mol2_in_Org1_with_Prot1 -->

    <owl:Class rdf:about="http://www.semanticweb.org/filip/ontologies/2016/0/untitled-ontology-56#Mol2_in_Org1_with_Prot1">
        <owl:equivalentClass>
            <owl:Class>
                <owl:intersectionOf rdf:parseType="Collection">
                    <rdf:Description rdf:about="http://www.semanticweb.org/filip/ontologies/2016/0/untitled-ontology-56#Mol2_in_Org1"/>
                    <owl:Restriction>
                        <owl:onProperty rdf:resource="http://www.semanticweb.org/filip/ontologies/2016/0/untitled-ontology-56#isParticipantIn"/>
                        <owl:someValuesFrom>
                            <owl:Class>
                                <owl:intersectionOf rdf:parseType="Collection">
                                    <rdf:Description rdf:about="http://www.semanticweb.org/filip/ontologies/2016/0/untitled-ontology-56#Process"/>
                                    <owl:Restriction>
                                        <owl:onProperty rdf:resource="http://www.semanticweb.org/filip/ontologies/2016/0/untitled-ontology-56#hasParticipant"/>
                                        <owl:someValuesFrom rdf:resource="http://www.semanticweb.org/filip/ontologies/2016/0/untitled-ontology-56#Prot1"/>
                                    </owl:Restriction>
                                </owl:intersectionOf>
                            </owl:Class>
                        </owl:someValuesFrom>
                    </owl:Restriction>
                </owl:intersectionOf>
            </owl:Class>
        </owl:equivalentClass>
    </owl:Class>
    


    <!-- http://www.semanticweb.org/filip/ontologies/2016/0/untitled-ontology-56#Mol3 -->

    <owl:Class rdf:about="http://www.semanticweb.org/filip/ontologies/2016/0/untitled-ontology-56#Mol3">
        <rdfs:subClassOf rdf:resource="http://www.semanticweb.org/filip/ontologies/2016/0/untitled-ontology-56#SmallMolecule"/>
    </owl:Class>
    


    <!-- http://www.semanticweb.org/filip/ontologies/2016/0/untitled-ontology-56#Mol3_in_Org1 -->

    <owl:Class rdf:about="http://www.semanticweb.org/filip/ontologies/2016/0/untitled-ontology-56#Mol3_in_Org1">
        <owl:equivalentClass>
            <owl:Class>
                <owl:intersectionOf rdf:parseType="Collection">
                    <rdf:Description rdf:about="http://www.semanticweb.org/filip/ontologies/2016/0/untitled-ontology-56#Mol3"/>
                    <owl:Restriction>
                        <owl:onProperty rdf:resource="http://www.semanticweb.org/filip/ontologies/2016/0/untitled-ontology-56#isPartOf"/>
                        <owl:someValuesFrom rdf:resource="http://www.semanticweb.org/filip/ontologies/2016/0/untitled-ontology-56#Org1"/>
                    </owl:Restriction>
                </owl:intersectionOf>
            </owl:Class>
        </owl:equivalentClass>
    </owl:Class>
    


    <!-- http://www.semanticweb.org/filip/ontologies/2016/0/untitled-ontology-56#Mol3_in_Org1_with_Prot1 -->

    <owl:Class rdf:about="http://www.semanticweb.org/filip/ontologies/2016/0/untitled-ontology-56#Mol3_in_Org1_with_Prot1">
        <owl:equivalentClass>
            <owl:Class>
                <owl:intersectionOf rdf:parseType="Collection">
                    <rdf:Description rdf:about="http://www.semanticweb.org/filip/ontologies/2016/0/untitled-ontology-56#Mol3_in_Org1"/>
                    <owl:Restriction>
                        <owl:onProperty rdf:resource="http://www.semanticweb.org/filip/ontologies/2016/0/untitled-ontology-56#isParticipantIn"/>
                        <owl:someValuesFrom>
                            <owl:Class>
                                <owl:intersectionOf rdf:parseType="Collection">
                                    <rdf:Description rdf:about="http://www.semanticweb.org/filip/ontologies/2016/0/untitled-ontology-56#Process"/>
                                    <owl:Restriction>
                                        <owl:onProperty rdf:resource="http://www.semanticweb.org/filip/ontologies/2016/0/untitled-ontology-56#hasParticipant"/>
                                        <owl:someValuesFrom rdf:resource="http://www.semanticweb.org/filip/ontologies/2016/0/untitled-ontology-56#Prot1"/>
                                    </owl:Restriction>
                                </owl:intersectionOf>
                            </owl:Class>
                        </owl:someValuesFrom>
                    </owl:Restriction>
                </owl:intersectionOf>
            </owl:Class>
        </owl:equivalentClass>
    </owl:Class>
    


    <!-- http://www.semanticweb.org/filip/ontologies/2016/0/untitled-ontology-56#Org1 -->

    <owl:Class rdf:about="http://www.semanticweb.org/filip/ontologies/2016/0/untitled-ontology-56#Org1">
        <rdfs:subClassOf rdf:resource="http://www.semanticweb.org/filip/ontologies/2016/0/untitled-ontology-56#Organism"/>
    </owl:Class>
    


    <!-- http://www.semanticweb.org/filip/ontologies/2016/0/untitled-ontology-56#Org1_with_Phen1_and_Prot1_Dysf -->

    <owl:Class rdf:about="http://www.semanticweb.org/filip/ontologies/2016/0/untitled-ontology-56#Org1_with_Phen1_and_Prot1_Dysf">
        <owl:equivalentClass>
            <owl:Class>
                <owl:intersectionOf rdf:parseType="Collection">
                    <rdf:Description rdf:about="http://www.semanticweb.org/filip/ontologies/2016/0/untitled-ontology-56#Org1_with_Prot1_Dysf"/>
                    <owl:Restriction>
                        <owl:onProperty rdf:resource="http://www.semanticweb.org/filip/ontologies/2016/0/untitled-ontology-56#includes"/>
                        <owl:someValuesFrom rdf:resource="http://www.semanticweb.org/filip/ontologies/2016/0/untitled-ontology-56#Phen1"/>
                    </owl:Restriction>
                </owl:intersectionOf>
            </owl:Class>
        </owl:equivalentClass>
    </owl:Class>
    


    <!-- http://www.semanticweb.org/filip/ontologies/2016/0/untitled-ontology-56#Org1_with_Phen2_and_Prot1_Dysf -->

    <owl:Class rdf:about="http://www.semanticweb.org/filip/ontologies/2016/0/untitled-ontology-56#Org1_with_Phen2_and_Prot1_Dysf">
        <owl:equivalentClass>
            <owl:Class>
                <owl:intersectionOf rdf:parseType="Collection">
                    <rdf:Description rdf:about="http://www.semanticweb.org/filip/ontologies/2016/0/untitled-ontology-56#Org1_with_Prot1_Dysf"/>
                    <owl:Restriction>
                        <owl:onProperty rdf:resource="http://www.semanticweb.org/filip/ontologies/2016/0/untitled-ontology-56#includes"/>
                        <owl:someValuesFrom rdf:resource="http://www.semanticweb.org/filip/ontologies/2016/0/untitled-ontology-56#Phen2"/>
                    </owl:Restriction>
                </owl:intersectionOf>
            </owl:Class>
        </owl:equivalentClass>
    </owl:Class>
    


    <!-- http://www.semanticweb.org/filip/ontologies/2016/0/untitled-ontology-56#Org1_with_Phen3_and_Prot1_Dysf -->

    <owl:Class rdf:about="http://www.semanticweb.org/filip/ontologies/2016/0/untitled-ontology-56#Org1_with_Phen3_and_Prot1_Dysf">
        <owl:equivalentClass>
            <owl:Class>
                <owl:intersectionOf rdf:parseType="Collection">
                    <rdf:Description rdf:about="http://www.semanticweb.org/filip/ontologies/2016/0/untitled-ontology-56#Org1_with_Prot1_Dysf"/>
                    <owl:Restriction>
                        <owl:onProperty rdf:resource="http://www.semanticweb.org/filip/ontologies/2016/0/untitled-ontology-56#includes"/>
                        <owl:someValuesFrom rdf:resource="http://www.semanticweb.org/filip/ontologies/2016/0/untitled-ontology-56#Phen3"/>
                    </owl:Restriction>
                </owl:intersectionOf>
            </owl:Class>
        </owl:equivalentClass>
    </owl:Class>
    


    <!-- http://www.semanticweb.org/filip/ontologies/2016/0/untitled-ontology-56#Org1_with_Prot1 -->

    <owl:Class rdf:about="http://www.semanticweb.org/filip/ontologies/2016/0/untitled-ontology-56#Org1_with_Prot1">
        <owl:equivalentClass>
            <owl:Class>
                <owl:intersectionOf rdf:parseType="Collection">
                    <rdf:Description rdf:about="http://www.semanticweb.org/filip/ontologies/2016/0/untitled-ontology-56#Org1"/>
                    <owl:Restriction>
                        <owl:onProperty rdf:resource="http://www.semanticweb.org/filip/ontologies/2016/0/untitled-ontology-56#hasPart"/>
                        <owl:someValuesFrom rdf:resource="http://www.semanticweb.org/filip/ontologies/2016/0/untitled-ontology-56#Prot1"/>
                    </owl:Restriction>
                </owl:intersectionOf>
            </owl:Class>
        </owl:equivalentClass>
        <rdfs:subClassOf rdf:resource="http://www.semanticweb.org/filip/ontologies/2016/0/untitled-ontology-56#Org1"/>
    </owl:Class>
    


    <!-- http://www.semanticweb.org/filip/ontologies/2016/0/untitled-ontology-56#Org1_with_Prot1_Dysf -->

    <owl:Class rdf:about="http://www.semanticweb.org/filip/ontologies/2016/0/untitled-ontology-56#Org1_with_Prot1_Dysf">
        <owl:equivalentClass>
            <owl:Class>
                <owl:intersectionOf rdf:parseType="Collection">
                    <rdf:Description rdf:about="http://www.semanticweb.org/filip/ontologies/2016/0/untitled-ontology-56#Org1"/>
                    <owl:Restriction>
                        <owl:onProperty rdf:resource="http://www.semanticweb.org/filip/ontologies/2016/0/untitled-ontology-56#hasPart"/>
                        <owl:someValuesFrom rdf:resource="http://www.semanticweb.org/filip/ontologies/2016/0/untitled-ontology-56#Prot1_Dysf"/>
                    </owl:Restriction>
                </owl:intersectionOf>
            </owl:Class>
        </owl:equivalentClass>
    </owl:Class>
    


    <!-- http://www.semanticweb.org/filip/ontologies/2016/0/untitled-ontology-56#Org1_with_Prot1_and_BProc1 -->

    <owl:Class rdf:about="http://www.semanticweb.org/filip/ontologies/2016/0/untitled-ontology-56#Org1_with_Prot1_and_BProc1">
        <owl:equivalentClass>
            <owl:Class>
                <owl:intersectionOf rdf:parseType="Collection">
                    <rdf:Description rdf:about="http://www.semanticweb.org/filip/ontologies/2016/0/untitled-ontology-56#Org1"/>
                    <owl:Restriction>
                        <owl:onProperty rdf:resource="http://www.semanticweb.org/filip/ontologies/2016/0/untitled-ontology-56#hasPart"/>
                        <owl:someValuesFrom>
                            <owl:Class>
                                <owl:intersectionOf rdf:parseType="Collection">
                                    <rdf:Description rdf:about="http://www.semanticweb.org/filip/ontologies/2016/0/untitled-ontology-56#Prot1"/>
                                    <owl:Restriction>
                                        <owl:onProperty rdf:resource="http://www.semanticweb.org/filip/ontologies/2016/0/untitled-ontology-56#isParticipantIn"/>
                                        <owl:someValuesFrom rdf:resource="http://www.semanticweb.org/filip/ontologies/2016/0/untitled-ontology-56#BProc1"/>
                                    </owl:Restriction>
                                </owl:intersectionOf>
                            </owl:Class>
                        </owl:someValuesFrom>
                    </owl:Restriction>
                </owl:intersectionOf>
            </owl:Class>
        </owl:equivalentClass>
    </owl:Class>
    


    <!-- http://www.semanticweb.org/filip/ontologies/2016/0/untitled-ontology-56#Org1_with_Prot1_and_BProc3 -->

    <owl:Class rdf:about="http://www.semanticweb.org/filip/ontologies/2016/0/untitled-ontology-56#Org1_with_Prot1_and_BProc3">
        <owl:equivalentClass>
            <owl:Class>
                <owl:intersectionOf rdf:parseType="Collection">
                    <rdf:Description rdf:about="http://www.semanticweb.org/filip/ontologies/2016/0/untitled-ontology-56#Org1"/>
                    <owl:Restriction>
                        <owl:onProperty rdf:resource="http://www.semanticweb.org/filip/ontologies/2016/0/untitled-ontology-56#hasPart"/>
                        <owl:someValuesFrom>
                            <owl:Class>
                                <owl:intersectionOf rdf:parseType="Collection">
                                    <rdf:Description rdf:about="http://www.semanticweb.org/filip/ontologies/2016/0/untitled-ontology-56#Prot1"/>
                                    <owl:Restriction>
                                        <owl:onProperty rdf:resource="http://www.semanticweb.org/filip/ontologies/2016/0/untitled-ontology-56#isParticipantIn"/>
                                        <owl:someValuesFrom rdf:resource="http://www.semanticweb.org/filip/ontologies/2016/0/untitled-ontology-56#BProc3"/>
                                    </owl:Restriction>
                                </owl:intersectionOf>
                            </owl:Class>
                        </owl:someValuesFrom>
                    </owl:Restriction>
                </owl:intersectionOf>
            </owl:Class>
        </owl:equivalentClass>
    </owl:Class>
    


    <!-- http://www.semanticweb.org/filip/ontologies/2016/0/untitled-ontology-56#Org1_with_Prot1_and_Mol1 -->

    <owl:Class rdf:about="http://www.semanticweb.org/filip/ontologies/2016/0/untitled-ontology-56#Org1_with_Prot1_and_Mol1">
        <owl:equivalentClass>
            <owl:Class>
                <owl:intersectionOf rdf:parseType="Collection">
                    <rdf:Description rdf:about="http://www.semanticweb.org/filip/ontologies/2016/0/untitled-ontology-56#Org1"/>
                    <owl:Restriction>
                        <owl:onProperty rdf:resource="http://www.semanticweb.org/filip/ontologies/2016/0/untitled-ontology-56#hasPart"/>
                        <owl:someValuesFrom>
                            <owl:Class>
                                <owl:intersectionOf rdf:parseType="Collection">
                                    <rdf:Description rdf:about="http://www.semanticweb.org/filip/ontologies/2016/0/untitled-ontology-56#Prot1"/>
                                    <owl:Restriction>
                                        <owl:onProperty rdf:resource="http://www.semanticweb.org/filip/ontologies/2016/0/untitled-ontology-56#isParticipantIn"/>
                                        <owl:someValuesFrom>
                                            <owl:Class>
                                                <owl:intersectionOf rdf:parseType="Collection">
                                                    <rdf:Description rdf:about="http://www.semanticweb.org/filip/ontologies/2016/0/untitled-ontology-56#Process"/>
                                                    <owl:Restriction>
                                                        <owl:onProperty rdf:resource="http://www.semanticweb.org/filip/ontologies/2016/0/untitled-ontology-56#hasParticipant"/>
                                                        <owl:someValuesFrom rdf:resource="http://www.semanticweb.org/filip/ontologies/2016/0/untitled-ontology-56#Mol1"/>
                                                    </owl:Restriction>
                                                </owl:intersectionOf>
                                            </owl:Class>
                                        </owl:someValuesFrom>
                                    </owl:Restriction>
                                </owl:intersectionOf>
                            </owl:Class>
                        </owl:someValuesFrom>
                    </owl:Restriction>
                </owl:intersectionOf>
            </owl:Class>
        </owl:equivalentClass>
    </owl:Class>
    


    <!-- http://www.semanticweb.org/filip/ontologies/2016/0/untitled-ontology-56#Org1_with_Prot1_and_Mol2 -->

    <owl:Class rdf:about="http://www.semanticweb.org/filip/ontologies/2016/0/untitled-ontology-56#Org1_with_Prot1_and_Mol2">
        <owl:equivalentClass>
            <owl:Class>
                <owl:intersectionOf rdf:parseType="Collection">
                    <rdf:Description rdf:about="http://www.semanticweb.org/filip/ontologies/2016/0/untitled-ontology-56#Org1"/>
                    <owl:Restriction>
                        <owl:onProperty rdf:resource="http://www.semanticweb.org/filip/ontologies/2016/0/untitled-ontology-56#hasPart"/>
                        <owl:someValuesFrom>
                            <owl:Class>
                                <owl:intersectionOf rdf:parseType="Collection">
                                    <rdf:Description rdf:about="http://www.semanticweb.org/filip/ontologies/2016/0/untitled-ontology-56#Prot1"/>
                                    <owl:Restriction>
                                        <owl:onProperty rdf:resource="http://www.semanticweb.org/filip/ontologies/2016/0/untitled-ontology-56#isParticipantIn"/>
                                        <owl:someValuesFrom>
                                            <owl:Class>
                                                <owl:intersectionOf rdf:parseType="Collection">
                                                    <rdf:Description rdf:about="http://www.semanticweb.org/filip/ontologies/2016/0/untitled-ontology-56#Process"/>
                                                    <owl:Restriction>
                                                        <owl:onProperty rdf:resource="http://www.semanticweb.org/filip/ontologies/2016/0/untitled-ontology-56#hasParticipant"/>
                                                        <owl:someValuesFrom rdf:resource="http://www.semanticweb.org/filip/ontologies/2016/0/untitled-ontology-56#Mol2"/>
                                                    </owl:Restriction>
                                                </owl:intersectionOf>
                                            </owl:Class>
                                        </owl:someValuesFrom>
                                    </owl:Restriction>
                                </owl:intersectionOf>
                            </owl:Class>
                        </owl:someValuesFrom>
                    </owl:Restriction>
                </owl:intersectionOf>
            </owl:Class>
        </owl:equivalentClass>
    </owl:Class>
    


    <!-- http://www.semanticweb.org/filip/ontologies/2016/0/untitled-ontology-56#Org1_with_Prot1_and_Mol3 -->

    <owl:Class rdf:about="http://www.semanticweb.org/filip/ontologies/2016/0/untitled-ontology-56#Org1_with_Prot1_and_Mol3">
        <owl:equivalentClass>
            <owl:Class>
                <owl:intersectionOf rdf:parseType="Collection">
                    <rdf:Description rdf:about="http://www.semanticweb.org/filip/ontologies/2016/0/untitled-ontology-56#Org1"/>
                    <owl:Restriction>
                        <owl:onProperty rdf:resource="http://www.semanticweb.org/filip/ontologies/2016/0/untitled-ontology-56#hasPart"/>
                        <owl:someValuesFrom>
                            <owl:Class>
                                <owl:intersectionOf rdf:parseType="Collection">
                                    <rdf:Description rdf:about="http://www.semanticweb.org/filip/ontologies/2016/0/untitled-ontology-56#Prot1"/>
                                    <owl:Restriction>
                                        <owl:onProperty rdf:resource="http://www.semanticweb.org/filip/ontologies/2016/0/untitled-ontology-56#isParticipantIn"/>
                                        <owl:someValuesFrom>
                                            <owl:Class>
                                                <owl:intersectionOf rdf:parseType="Collection">
                                                    <rdf:Description rdf:about="http://www.semanticweb.org/filip/ontologies/2016/0/untitled-ontology-56#Process"/>
                                                    <owl:Restriction>
                                                        <owl:onProperty rdf:resource="http://www.semanticweb.org/filip/ontologies/2016/0/untitled-ontology-56#hasParticipant"/>
                                                        <owl:someValuesFrom rdf:resource="http://www.semanticweb.org/filip/ontologies/2016/0/untitled-ontology-56#Mol3"/>
                                                    </owl:Restriction>
                                                </owl:intersectionOf>
                                            </owl:Class>
                                        </owl:someValuesFrom>
                                    </owl:Restriction>
                                </owl:intersectionOf>
                            </owl:Class>
                        </owl:someValuesFrom>
                    </owl:Restriction>
                </owl:intersectionOf>
            </owl:Class>
        </owl:equivalentClass>
    </owl:Class>
    


    <!-- http://www.semanticweb.org/filip/ontologies/2016/0/untitled-ontology-56#Org2_with_Prot1_and_BProc2 -->

    <owl:Class rdf:about="http://www.semanticweb.org/filip/ontologies/2016/0/untitled-ontology-56#Org2_with_Prot1_and_BProc2">
        <owl:equivalentClass>
            <owl:Class>
                <owl:intersectionOf rdf:parseType="Collection">
                    <rdf:Description rdf:about="http://www.semanticweb.org/filip/ontologies/2016/0/untitled-ontology-56#Org1"/>
                    <owl:Restriction>
                        <owl:onProperty rdf:resource="http://www.semanticweb.org/filip/ontologies/2016/0/untitled-ontology-56#hasPart"/>
                        <owl:someValuesFrom>
                            <owl:Class>
                                <owl:intersectionOf rdf:parseType="Collection">
                                    <rdf:Description rdf:about="http://www.semanticweb.org/filip/ontologies/2016/0/untitled-ontology-56#Prot1"/>
                                    <owl:Restriction>
                                        <owl:onProperty rdf:resource="http://www.semanticweb.org/filip/ontologies/2016/0/untitled-ontology-56#isParticipantIn"/>
                                        <owl:someValuesFrom rdf:resource="http://www.semanticweb.org/filip/ontologies/2016/0/untitled-ontology-56#BProc2"/>
                                    </owl:Restriction>
                                </owl:intersectionOf>
                            </owl:Class>
                        </owl:someValuesFrom>
                    </owl:Restriction>
                </owl:intersectionOf>
            </owl:Class>
        </owl:equivalentClass>
    </owl:Class>
    


    <!-- http://www.semanticweb.org/filip/ontologies/2016/0/untitled-ontology-56#Organism -->

    <owl:Class rdf:about="http://www.semanticweb.org/filip/ontologies/2016/0/untitled-ontology-56#Organism">
        <rdfs:subClassOf rdf:resource="http://www.semanticweb.org/filip/ontologies/2016/0/untitled-ontology-56#MaterialObject"/>
    </owl:Class>
    


    <!-- http://www.semanticweb.org/filip/ontologies/2016/0/untitled-ontology-56#Phen1 -->

    <owl:Class rdf:about="http://www.semanticweb.org/filip/ontologies/2016/0/untitled-ontology-56#Phen1">
        <rdfs:subClassOf rdf:resource="http://www.semanticweb.org/filip/ontologies/2016/0/untitled-ontology-56#Phenotype"/>
    </owl:Class>
    


    <!-- http://www.semanticweb.org/filip/ontologies/2016/0/untitled-ontology-56#Phen1_in_Org1_with_Prot1_Dysf -->

    <owl:Class rdf:about="http://www.semanticweb.org/filip/ontologies/2016/0/untitled-ontology-56#Phen1_in_Org1_with_Prot1_Dysf">
        <owl:equivalentClass>
            <owl:Class>
                <owl:intersectionOf rdf:parseType="Collection">
                    <rdf:Description rdf:about="http://www.semanticweb.org/filip/ontologies/2016/0/untitled-ontology-56#Phen1"/>
                    <owl:Restriction>
                        <owl:onProperty rdf:resource="http://www.semanticweb.org/filip/ontologies/2016/0/untitled-ontology-56#isIncludedIn"/>
                        <owl:someValuesFrom rdf:resource="http://www.semanticweb.org/filip/ontologies/2016/0/untitled-ontology-56#Org1_with_Prot1_Dysf"/>
                    </owl:Restriction>
                </owl:intersectionOf>
            </owl:Class>
        </owl:equivalentClass>
    </owl:Class>
    


    <!-- http://www.semanticweb.org/filip/ontologies/2016/0/untitled-ontology-56#Phen2 -->

    <owl:Class rdf:about="http://www.semanticweb.org/filip/ontologies/2016/0/untitled-ontology-56#Phen2">
        <rdfs:subClassOf rdf:resource="http://www.semanticweb.org/filip/ontologies/2016/0/untitled-ontology-56#Phenotype"/>
    </owl:Class>
    


    <!-- http://www.semanticweb.org/filip/ontologies/2016/0/untitled-ontology-56#Phen2_in_Org1_with_Prot1_Dysf -->

    <owl:Class rdf:about="http://www.semanticweb.org/filip/ontologies/2016/0/untitled-ontology-56#Phen2_in_Org1_with_Prot1_Dysf">
        <owl:equivalentClass>
            <owl:Class>
                <owl:intersectionOf rdf:parseType="Collection">
                    <rdf:Description rdf:about="http://www.semanticweb.org/filip/ontologies/2016/0/untitled-ontology-56#Phen2"/>
                    <owl:Restriction>
                        <owl:onProperty rdf:resource="http://www.semanticweb.org/filip/ontologies/2016/0/untitled-ontology-56#isIncludedIn"/>
                        <owl:someValuesFrom rdf:resource="http://www.semanticweb.org/filip/ontologies/2016/0/untitled-ontology-56#Org1_with_Prot1_Dysf"/>
                    </owl:Restriction>
                </owl:intersectionOf>
            </owl:Class>
        </owl:equivalentClass>
    </owl:Class>
    


    <!-- http://www.semanticweb.org/filip/ontologies/2016/0/untitled-ontology-56#Phen3 -->

    <owl:Class rdf:about="http://www.semanticweb.org/filip/ontologies/2016/0/untitled-ontology-56#Phen3">
        <rdfs:subClassOf rdf:resource="http://www.semanticweb.org/filip/ontologies/2016/0/untitled-ontology-56#Phenotype"/>
    </owl:Class>
    


    <!-- http://www.semanticweb.org/filip/ontologies/2016/0/untitled-ontology-56#Phen3_in_Org1_with_Prot1_Dysf -->

    <owl:Class rdf:about="http://www.semanticweb.org/filip/ontologies/2016/0/untitled-ontology-56#Phen3_in_Org1_with_Prot1_Dysf">
        <owl:equivalentClass>
            <owl:Class>
                <owl:intersectionOf rdf:parseType="Collection">
                    <rdf:Description rdf:about="http://www.semanticweb.org/filip/ontologies/2016/0/untitled-ontology-56#Phen3"/>
                    <owl:Restriction>
                        <owl:onProperty rdf:resource="http://www.semanticweb.org/filip/ontologies/2016/0/untitled-ontology-56#isIncludedIn"/>
                        <owl:someValuesFrom rdf:resource="http://www.semanticweb.org/filip/ontologies/2016/0/untitled-ontology-56#Org1_with_Prot1_Dysf"/>
                    </owl:Restriction>
                </owl:intersectionOf>
            </owl:Class>
        </owl:equivalentClass>
    </owl:Class>
    


    <!-- http://www.semanticweb.org/filip/ontologies/2016/0/untitled-ontology-56#Phenotype -->

    <owl:Class rdf:about="http://www.semanticweb.org/filip/ontologies/2016/0/untitled-ontology-56#Phenotype">
        <rdfs:subClassOf rdf:resource="http://www.semanticweb.org/filip/ontologies/2016/0/untitled-ontology-56#Process"/>
    </owl:Class>
    


    <!-- http://www.semanticweb.org/filip/ontologies/2016/0/untitled-ontology-56#Process -->

    <owl:Class rdf:about="http://www.semanticweb.org/filip/ontologies/2016/0/untitled-ontology-56#Process"/>
    


    <!-- http://www.semanticweb.org/filip/ontologies/2016/0/untitled-ontology-56#Prot1 -->

    <owl:Class rdf:about="http://www.semanticweb.org/filip/ontologies/2016/0/untitled-ontology-56#Prot1">
        <rdfs:subClassOf rdf:resource="http://www.semanticweb.org/filip/ontologies/2016/0/untitled-ontology-56#Protein"/>
    </owl:Class>
    


    <!-- http://www.semanticweb.org/filip/ontologies/2016/0/untitled-ontology-56#Prot1_Dysf -->

    <owl:Class rdf:about="http://www.semanticweb.org/filip/ontologies/2016/0/untitled-ontology-56#Prot1_Dysf">
        <owl:equivalentClass>
            <owl:Class>
                <owl:intersectionOf rdf:parseType="Collection">
                    <rdf:Description rdf:about="http://www.semanticweb.org/filip/ontologies/2016/0/untitled-ontology-56#Prot1"/>
                    <owl:Restriction>
                        <owl:onProperty rdf:resource="http://www.semanticweb.org/filip/ontologies/2016/0/untitled-ontology-56#isBearerOf"/>
                        <owl:someValuesFrom rdf:resource="http://www.semanticweb.org/filip/ontologies/2016/0/untitled-ontology-56#Dysfunctional"/>
                    </owl:Restriction>
                </owl:intersectionOf>
            </owl:Class>
        </owl:equivalentClass>
    </owl:Class>
    


    <!-- http://www.semanticweb.org/filip/ontologies/2016/0/untitled-ontology-56#Prot1_Dysf_in_Org1 -->

    <owl:Class rdf:about="http://www.semanticweb.org/filip/ontologies/2016/0/untitled-ontology-56#Prot1_Dysf_in_Org1">
        <owl:equivalentClass>
            <owl:Class>
                <owl:intersectionOf rdf:parseType="Collection">
                    <rdf:Description rdf:about="http://www.semanticweb.org/filip/ontologies/2016/0/untitled-ontology-56#Prot1_in_Org1"/>
                    <owl:Restriction>
                        <owl:onProperty rdf:resource="http://www.semanticweb.org/filip/ontologies/2016/0/untitled-ontology-56#isBearerOf"/>
                        <owl:someValuesFrom rdf:resource="http://www.semanticweb.org/filip/ontologies/2016/0/untitled-ontology-56#Dysfunctional"/>
                    </owl:Restriction>
                </owl:intersectionOf>
            </owl:Class>
        </owl:equivalentClass>
    </owl:Class>
    


    <!-- http://www.semanticweb.org/filip/ontologies/2016/0/untitled-ontology-56#Prot1_Dysf_in_Org1_with_Phen1 -->

    <owl:Class rdf:about="http://www.semanticweb.org/filip/ontologies/2016/0/untitled-ontology-56#Prot1_Dysf_in_Org1_with_Phen1">
        <owl:equivalentClass>
            <owl:Class>
                <owl:intersectionOf rdf:parseType="Collection">
                    <rdf:Description rdf:about="http://www.semanticweb.org/filip/ontologies/2016/0/untitled-ontology-56#Prot1_Dysf"/>
                    <owl:Restriction>
                        <owl:onProperty rdf:resource="http://www.semanticweb.org/filip/ontologies/2016/0/untitled-ontology-56#isPartOf"/>
                        <owl:someValuesFrom>
                            <owl:Class>
                                <owl:intersectionOf rdf:parseType="Collection">
                                    <rdf:Description rdf:about="http://www.semanticweb.org/filip/ontologies/2016/0/untitled-ontology-56#Org1"/>
                                    <owl:Restriction>
                                        <owl:onProperty rdf:resource="http://www.semanticweb.org/filip/ontologies/2016/0/untitled-ontology-56#includes"/>
                                        <owl:someValuesFrom rdf:resource="http://www.semanticweb.org/filip/ontologies/2016/0/untitled-ontology-56#Phen1"/>
                                    </owl:Restriction>
                                </owl:intersectionOf>
                            </owl:Class>
                        </owl:someValuesFrom>
                    </owl:Restriction>
                </owl:intersectionOf>
            </owl:Class>
        </owl:equivalentClass>
    </owl:Class>
    


    <!-- http://www.semanticweb.org/filip/ontologies/2016/0/untitled-ontology-56#Prot1_Dysf_in_Org1_with_Phen2 -->

    <owl:Class rdf:about="http://www.semanticweb.org/filip/ontologies/2016/0/untitled-ontology-56#Prot1_Dysf_in_Org1_with_Phen2">
        <owl:equivalentClass>
            <owl:Class>
                <owl:intersectionOf rdf:parseType="Collection">
                    <rdf:Description rdf:about="http://www.semanticweb.org/filip/ontologies/2016/0/untitled-ontology-56#Prot1_Dysf"/>
                    <owl:Restriction>
                        <owl:onProperty rdf:resource="http://www.semanticweb.org/filip/ontologies/2016/0/untitled-ontology-56#isPartOf"/>
                        <owl:someValuesFrom>
                            <owl:Class>
                                <owl:intersectionOf rdf:parseType="Collection">
                                    <rdf:Description rdf:about="http://www.semanticweb.org/filip/ontologies/2016/0/untitled-ontology-56#Org1"/>
                                    <owl:Restriction>
                                        <owl:onProperty rdf:resource="http://www.semanticweb.org/filip/ontologies/2016/0/untitled-ontology-56#includes"/>
                                        <owl:someValuesFrom rdf:resource="http://www.semanticweb.org/filip/ontologies/2016/0/untitled-ontology-56#Phen2"/>
                                    </owl:Restriction>
                                </owl:intersectionOf>
                            </owl:Class>
                        </owl:someValuesFrom>
                    </owl:Restriction>
                </owl:intersectionOf>
            </owl:Class>
        </owl:equivalentClass>
    </owl:Class>
    


    <!-- http://www.semanticweb.org/filip/ontologies/2016/0/untitled-ontology-56#Prot1_Dysf_in_Org1_with_Phen3 -->

    <owl:Class rdf:about="http://www.semanticweb.org/filip/ontologies/2016/0/untitled-ontology-56#Prot1_Dysf_in_Org1_with_Phen3">
        <owl:equivalentClass>
            <owl:Class>
                <owl:intersectionOf rdf:parseType="Collection">
                    <rdf:Description rdf:about="http://www.semanticweb.org/filip/ontologies/2016/0/untitled-ontology-56#Prot1_Dysf"/>
                    <owl:Restriction>
                        <owl:onProperty rdf:resource="http://www.semanticweb.org/filip/ontologies/2016/0/untitled-ontology-56#isPartOf"/>
                        <owl:someValuesFrom>
                            <owl:Class>
                                <owl:intersectionOf rdf:parseType="Collection">
                                    <rdf:Description rdf:about="http://www.semanticweb.org/filip/ontologies/2016/0/untitled-ontology-56#Org1"/>
                                    <owl:Restriction>
                                        <owl:onProperty rdf:resource="http://www.semanticweb.org/filip/ontologies/2016/0/untitled-ontology-56#includes"/>
                                        <owl:someValuesFrom rdf:resource="http://www.semanticweb.org/filip/ontologies/2016/0/untitled-ontology-56#Phen3"/>
                                    </owl:Restriction>
                                </owl:intersectionOf>
                            </owl:Class>
                        </owl:someValuesFrom>
                    </owl:Restriction>
                </owl:intersectionOf>
            </owl:Class>
        </owl:equivalentClass>
    </owl:Class>
    


    <!-- http://www.semanticweb.org/filip/ontologies/2016/0/untitled-ontology-56#Prot1_in_Org1 -->

    <owl:Class rdf:about="http://www.semanticweb.org/filip/ontologies/2016/0/untitled-ontology-56#Prot1_in_Org1">
        <owl:equivalentClass>
            <owl:Class>
                <owl:intersectionOf rdf:parseType="Collection">
                    <rdf:Description rdf:about="http://www.semanticweb.org/filip/ontologies/2016/0/untitled-ontology-56#Prot1"/>
                    <owl:Restriction>
                        <owl:onProperty rdf:resource="http://www.semanticweb.org/filip/ontologies/2016/0/untitled-ontology-56#isPartOf"/>
                        <owl:someValuesFrom rdf:resource="http://www.semanticweb.org/filip/ontologies/2016/0/untitled-ontology-56#Org1"/>
                    </owl:Restriction>
                </owl:intersectionOf>
            </owl:Class>
        </owl:equivalentClass>
    </owl:Class>
    


    <!-- http://www.semanticweb.org/filip/ontologies/2016/0/untitled-ontology-56#Prot1_in_Org1_in_BProc1 -->

    <owl:Class rdf:about="http://www.semanticweb.org/filip/ontologies/2016/0/untitled-ontology-56#Prot1_in_Org1_in_BProc1">
        <owl:equivalentClass>
            <owl:Class>
                <owl:intersectionOf rdf:parseType="Collection">
                    <rdf:Description rdf:about="http://www.semanticweb.org/filip/ontologies/2016/0/untitled-ontology-56#Prot1_in_Org1"/>
                    <owl:Restriction>
                        <owl:onProperty rdf:resource="http://www.semanticweb.org/filip/ontologies/2016/0/untitled-ontology-56#isParticipantIn"/>
                        <owl:someValuesFrom rdf:resource="http://www.semanticweb.org/filip/ontologies/2016/0/untitled-ontology-56#BProc1"/>
                    </owl:Restriction>
                </owl:intersectionOf>
            </owl:Class>
        </owl:equivalentClass>
    </owl:Class>
    


    <!-- http://www.semanticweb.org/filip/ontologies/2016/0/untitled-ontology-56#Prot1_in_Org1_in_BProc2 -->

    <owl:Class rdf:about="http://www.semanticweb.org/filip/ontologies/2016/0/untitled-ontology-56#Prot1_in_Org1_in_BProc2">
        <owl:equivalentClass>
            <owl:Class>
                <owl:intersectionOf rdf:parseType="Collection">
                    <rdf:Description rdf:about="http://www.semanticweb.org/filip/ontologies/2016/0/untitled-ontology-56#Prot1_in_Org1"/>
                    <owl:Restriction>
                        <owl:onProperty rdf:resource="http://www.semanticweb.org/filip/ontologies/2016/0/untitled-ontology-56#isParticipantIn"/>
                        <owl:someValuesFrom rdf:resource="http://www.semanticweb.org/filip/ontologies/2016/0/untitled-ontology-56#BProc2"/>
                    </owl:Restriction>
                </owl:intersectionOf>
            </owl:Class>
        </owl:equivalentClass>
    </owl:Class>
    


    <!-- http://www.semanticweb.org/filip/ontologies/2016/0/untitled-ontology-56#Prot1_in_Org1_in_BProc3 -->

    <owl:Class rdf:about="http://www.semanticweb.org/filip/ontologies/2016/0/untitled-ontology-56#Prot1_in_Org1_in_BProc3">
        <owl:equivalentClass>
            <owl:Class>
                <owl:intersectionOf rdf:parseType="Collection">
                    <rdf:Description rdf:about="http://www.semanticweb.org/filip/ontologies/2016/0/untitled-ontology-56#Prot1_in_Org1"/>
                    <owl:Restriction>
                        <owl:onProperty rdf:resource="http://www.semanticweb.org/filip/ontologies/2016/0/untitled-ontology-56#isParticipantIn"/>
                        <owl:someValuesFrom rdf:resource="http://www.semanticweb.org/filip/ontologies/2016/0/untitled-ontology-56#BProc3"/>
                    </owl:Restriction>
                </owl:intersectionOf>
            </owl:Class>
        </owl:equivalentClass>
    </owl:Class>
    


    <!-- http://www.semanticweb.org/filip/ontologies/2016/0/untitled-ontology-56#Prot1_in_Org1_in_CComp1 -->

    <owl:Class rdf:about="http://www.semanticweb.org/filip/ontologies/2016/0/untitled-ontology-56#Prot1_in_Org1_in_CComp1">
        <owl:equivalentClass>
            <owl:Class>
                <owl:intersectionOf rdf:parseType="Collection">
                    <rdf:Description rdf:about="http://www.semanticweb.org/filip/ontologies/2016/0/untitled-ontology-56#Prot1_in_Org1"/>
                    <owl:Restriction>
                        <owl:onProperty rdf:resource="http://www.semanticweb.org/filip/ontologies/2016/0/untitled-ontology-56#isIncludedIn"/>
                        <owl:someValuesFrom rdf:resource="http://www.semanticweb.org/filip/ontologies/2016/0/untitled-ontology-56#CComp1"/>
                    </owl:Restriction>
                </owl:intersectionOf>
            </owl:Class>
        </owl:equivalentClass>
    </owl:Class>
    


    <!-- http://www.semanticweb.org/filip/ontologies/2016/0/untitled-ontology-56#Prot1_in_Org1_in_CComp2 -->

    <owl:Class rdf:about="http://www.semanticweb.org/filip/ontologies/2016/0/untitled-ontology-56#Prot1_in_Org1_in_CComp2">
        <owl:equivalentClass>
            <owl:Class>
                <owl:intersectionOf rdf:parseType="Collection">
                    <rdf:Description rdf:about="http://www.semanticweb.org/filip/ontologies/2016/0/untitled-ontology-56#Prot1_in_Org1"/>
                    <owl:Restriction>
                        <owl:onProperty rdf:resource="http://www.semanticweb.org/filip/ontologies/2016/0/untitled-ontology-56#isIncludedIn"/>
                        <owl:someValuesFrom rdf:resource="http://www.semanticweb.org/filip/ontologies/2016/0/untitled-ontology-56#CComp2"/>
                    </owl:Restriction>
                </owl:intersectionOf>
            </owl:Class>
        </owl:equivalentClass>
    </owl:Class>
    


    <!-- http://www.semanticweb.org/filip/ontologies/2016/0/untitled-ontology-56#Prot1_in_Org1_in_CComp3 -->

    <owl:Class rdf:about="http://www.semanticweb.org/filip/ontologies/2016/0/untitled-ontology-56#Prot1_in_Org1_in_CComp3">
        <owl:equivalentClass>
            <owl:Class>
                <owl:intersectionOf rdf:parseType="Collection">
                    <rdf:Description rdf:about="http://www.semanticweb.org/filip/ontologies/2016/0/untitled-ontology-56#Prot1_in_Org1"/>
                    <owl:Restriction>
                        <owl:onProperty rdf:resource="http://www.semanticweb.org/filip/ontologies/2016/0/untitled-ontology-56#isIncludedIn"/>
                        <owl:someValuesFrom rdf:resource="http://www.semanticweb.org/filip/ontologies/2016/0/untitled-ontology-56#CComp3"/>
                    </owl:Restriction>
                </owl:intersectionOf>
            </owl:Class>
        </owl:equivalentClass>
    </owl:Class>
    


    <!-- http://www.semanticweb.org/filip/ontologies/2016/0/untitled-ontology-56#Prot1_in_Org1_with_Mol1 -->

    <owl:Class rdf:about="http://www.semanticweb.org/filip/ontologies/2016/0/untitled-ontology-56#Prot1_in_Org1_with_Mol1">
        <owl:equivalentClass>
            <owl:Class>
                <owl:intersectionOf rdf:parseType="Collection">
                    <rdf:Description rdf:about="http://www.semanticweb.org/filip/ontologies/2016/0/untitled-ontology-56#Prot1_in_Org1"/>
                    <owl:Restriction>
                        <owl:onProperty rdf:resource="http://www.semanticweb.org/filip/ontologies/2016/0/untitled-ontology-56#isParticipantIn"/>
                        <owl:someValuesFrom>
                            <owl:Class>
                                <owl:intersectionOf rdf:parseType="Collection">
                                    <rdf:Description rdf:about="http://www.semanticweb.org/filip/ontologies/2016/0/untitled-ontology-56#Process"/>
                                    <owl:Restriction>
                                        <owl:onProperty rdf:resource="http://www.semanticweb.org/filip/ontologies/2016/0/untitled-ontology-56#hasParticipant"/>
                                        <owl:someValuesFrom rdf:resource="http://www.semanticweb.org/filip/ontologies/2016/0/untitled-ontology-56#Mol1"/>
                                    </owl:Restriction>
                                </owl:intersectionOf>
                            </owl:Class>
                        </owl:someValuesFrom>
                    </owl:Restriction>
                </owl:intersectionOf>
            </owl:Class>
        </owl:equivalentClass>
    </owl:Class>
    


    <!-- http://www.semanticweb.org/filip/ontologies/2016/0/untitled-ontology-56#Prot1_in_Org1_with_Mol2 -->

    <owl:Class rdf:about="http://www.semanticweb.org/filip/ontologies/2016/0/untitled-ontology-56#Prot1_in_Org1_with_Mol2">
        <owl:equivalentClass>
            <owl:Class>
                <owl:intersectionOf rdf:parseType="Collection">
                    <rdf:Description rdf:about="http://www.semanticweb.org/filip/ontologies/2016/0/untitled-ontology-56#Prot1_in_Org1"/>
                    <owl:Restriction>
                        <owl:onProperty rdf:resource="http://www.semanticweb.org/filip/ontologies/2016/0/untitled-ontology-56#isParticipantIn"/>
                        <owl:someValuesFrom>
                            <owl:Class>
                                <owl:intersectionOf rdf:parseType="Collection">
                                    <rdf:Description rdf:about="http://www.semanticweb.org/filip/ontologies/2016/0/untitled-ontology-56#Process"/>
                                    <owl:Restriction>
                                        <owl:onProperty rdf:resource="http://www.semanticweb.org/filip/ontologies/2016/0/untitled-ontology-56#hasParticipant"/>
                                        <owl:someValuesFrom rdf:resource="http://www.semanticweb.org/filip/ontologies/2016/0/untitled-ontology-56#Mol2"/>
                                    </owl:Restriction>
                                </owl:intersectionOf>
                            </owl:Class>
                        </owl:someValuesFrom>
                    </owl:Restriction>
                </owl:intersectionOf>
            </owl:Class>
        </owl:equivalentClass>
    </owl:Class>
    


    <!-- http://www.semanticweb.org/filip/ontologies/2016/0/untitled-ontology-56#Prot1_in_Org1_with_Mol3 -->

    <owl:Class rdf:about="http://www.semanticweb.org/filip/ontologies/2016/0/untitled-ontology-56#Prot1_in_Org1_with_Mol3">
        <owl:equivalentClass>
            <owl:Class>
                <owl:intersectionOf rdf:parseType="Collection">
                    <rdf:Description rdf:about="http://www.semanticweb.org/filip/ontologies/2016/0/untitled-ontology-56#Prot1_in_Org1"/>
                    <owl:Restriction>
                        <owl:onProperty rdf:resource="http://www.semanticweb.org/filip/ontologies/2016/0/untitled-ontology-56#isParticipantIn"/>
                        <owl:someValuesFrom>
                            <owl:Class>
                                <owl:intersectionOf rdf:parseType="Collection">
                                    <rdf:Description rdf:about="http://www.semanticweb.org/filip/ontologies/2016/0/untitled-ontology-56#Process"/>
                                    <owl:Restriction>
                                        <owl:onProperty rdf:resource="http://www.semanticweb.org/filip/ontologies/2016/0/untitled-ontology-56#hasParticipant"/>
                                        <owl:someValuesFrom rdf:resource="http://www.semanticweb.org/filip/ontologies/2016/0/untitled-ontology-56#Mol3"/>
                                    </owl:Restriction>
                                </owl:intersectionOf>
                            </owl:Class>
                        </owl:someValuesFrom>
                    </owl:Restriction>
                </owl:intersectionOf>
            </owl:Class>
        </owl:equivalentClass>
    </owl:Class>
    


    <!-- http://www.semanticweb.org/filip/ontologies/2016/0/untitled-ontology-56#Protein -->

    <owl:Class rdf:about="http://www.semanticweb.org/filip/ontologies/2016/0/untitled-ontology-56#Protein">
        <rdfs:subClassOf rdf:resource="http://www.semanticweb.org/filip/ontologies/2016/0/untitled-ontology-56#MaterialObject"/>
    </owl:Class>
    


    <!-- http://www.semanticweb.org/filip/ontologies/2016/0/untitled-ontology-56#Quality -->

    <owl:Class rdf:about="http://www.semanticweb.org/filip/ontologies/2016/0/untitled-ontology-56#Quality"/>
    


    <!-- http://www.semanticweb.org/filip/ontologies/2016/0/untitled-ontology-56#SmallMolecule -->

    <owl:Class rdf:about="http://www.semanticweb.org/filip/ontologies/2016/0/untitled-ontology-56#SmallMolecule">
        <rdfs:subClassOf rdf:resource="http://www.semanticweb.org/filip/ontologies/2016/0/untitled-ontology-56#MaterialObject"/>
    </owl:Class>
    


    <!-- 
    ///////////////////////////////////////////////////////////////////////////////////////
    //
    // General axioms
    //
    ///////////////////////////////////////////////////////////////////////////////////////
     -->

    <rdf:Description>
        <rdf:type rdf:resource="&owl;AllDisjointClasses"/>
        <owl:members rdf:parseType="Collection">
            <rdf:Description rdf:about="http://www.semanticweb.org/filip/ontologies/2016/0/untitled-ontology-56#MaterialObject"/>
            <rdf:Description rdf:about="http://www.semanticweb.org/filip/ontologies/2016/0/untitled-ontology-56#Process"/>
            <rdf:Description rdf:about="http://www.semanticweb.org/filip/ontologies/2016/0/untitled-ontology-56#Quality"/>
        </owl:members>
    </rdf:Description>
</rdf:RDF>


<!-- Generated by the OWL API (version 3.5.1) http://owlapi.sourceforge.net -->
