# Supplementary material for: Ontological interpretation of biomedical database content
Source: J Biomed Semantics. 2017 Jun 26;8:24. doi: 10.1186/s13326-017-0127-z (PMC5485580; doi:10.1186/s13326-017-0127-z)
Supplement: Supplementary file 5 — DISP representation example. (OWL 14.7 kb) [file 13326_2017_127_MOESM5_ESM.owl]

<?xml version="1.0"?>


<!DOCTYPE Ontology [
    <!ENTITY xsd "http://www.w3.org/2001/XMLSchema#" >
    <!ENTITY xml "http://www.w3.org/XML/1998/namespace" >
    <!ENTITY rdfs "http://www.w3.org/2000/01/rdf-schema#" >
    <!ENTITY rdf "http://www.w3.org/1999/02/22-rdf-syntax-ns#" >
]>


<Ontology xmlns="http://www.w3.org/2002/07/owl#"
     xml:base="http://www.semanticweb.org/filip/ontologies/2016/0/untitled-ontology-51"
     xmlns:rdf="http://www.w3.org/1999/02/22-rdf-syntax-ns#"
     xmlns:xml="http://www.w3.org/XML/1998/namespace"
     xmlns:xsd="http://www.w3.org/2001/XMLSchema#"
     xmlns:rdfs="http://www.w3.org/2000/01/rdf-schema#"
     ontologyIRI="http://www.semanticweb.org/filip/ontologies/2016/0/untitled-ontology-51">
    <Prefix name="" IRI="http://www.semanticweb.org/filip/ontologies/2016/0/untitled-ontology-51#"/>
    <Prefix name="owl" IRI="http://www.w3.org/2002/07/owl#"/>
    <Prefix name="rdf" IRI="http://www.w3.org/1999/02/22-rdf-syntax-ns#"/>
    <Prefix name="xml" IRI="http://www.w3.org/XML/1998/namespace"/>
    <Prefix name="xsd" IRI="http://www.w3.org/2001/XMLSchema#"/>
    <Prefix name="rdfs" IRI="http://www.w3.org/2000/01/rdf-schema#"/>
    <Declaration>
        <Class IRI="#BProc"/>
    </Declaration>
    <Declaration>
        <Class IRI="#BProc1"/>
    </Declaration>
    <Declaration>
        <Class IRI="#BProc2"/>
    </Declaration>
    <Declaration>
        <Class IRI="#BProc3"/>
    </Declaration>
    <Declaration>
        <Class IRI="#CComp1"/>
    </Declaration>
    <Declaration>
        <Class IRI="#CComp2"/>
    </Declaration>
    <Declaration>
        <Class IRI="#CComp3"/>
    </Declaration>
    <Declaration>
        <Class IRI="#CellularComponent"/>
    </Declaration>
    <Declaration>
        <Class IRI="#Disposition"/>
    </Declaration>
    <Declaration>
        <Class IRI="#Dysfunctional"/>
    </Declaration>
    <Declaration>
        <Class IRI="#Gen1"/>
    </Declaration>
    <Declaration>
        <Class IRI="#Gene"/>
    </Declaration>
    <Declaration>
        <Class IRI="#MaterialObject"/>
    </Declaration>
    <Declaration>
        <Class IRI="#Mol1"/>
    </Declaration>
    <Declaration>
        <Class IRI="#Mol2"/>
    </Declaration>
    <Declaration>
        <Class IRI="#Mol3"/>
    </Declaration>
    <Declaration>
        <Class IRI="#Org1"/>
    </Declaration>
    <Declaration>
        <Class IRI="#Organism"/>
    </Declaration>
    <Declaration>
        <Class IRI="#Phen1"/>
    </Declaration>
    <Declaration>
        <Class IRI="#Phen2"/>
    </Declaration>
    <Declaration>
        <Class IRI="#Phen3"/>
    </Declaration>
    <Declaration>
        <Class IRI="#Phenotype"/>
    </Declaration>
    <Declaration>
        <Class IRI="#Process"/>
    </Declaration>
    <Declaration>
        <Class IRI="#Prot1"/>
    </Declaration>
    <Declaration>
        <Class IRI="#Protein"/>
    </Declaration>
    <Declaration>
        <Class IRI="#Quality"/>
    </Declaration>
    <Declaration>
        <Class IRI="#Risk"/>
    </Declaration>
    <Declaration>
        <Class IRI="#SmallMolecule"/>
    </Declaration>
    <Declaration>
        <Class IRI="#TranslationProcess"/>
    </Declaration>
    <Declaration>
        <ObjectProperty IRI="#hasParticipant"/>
    </Declaration>
    <Declaration>
        <ObjectProperty IRI="#hasRealization"/>
    </Declaration>
    <Declaration>
        <ObjectProperty IRI="#includes"/>
    </Declaration>
    <Declaration>
        <ObjectProperty IRI="#isBearerOf"/>
    </Declaration>
    <Declaration>
        <ObjectProperty IRI="#isIncludedIn"/>
    </Declaration>
    <Declaration>
        <ObjectProperty IRI="#isParticipantIn"/>
    </Declaration>
    <SubClassOf>
        <Class IRI="#BProc"/>
        <Class IRI="#Process"/>
    </SubClassOf>
    <SubClassOf>
        <Class IRI="#BProc1"/>
        <Class IRI="#BProc"/>
    </SubClassOf>
    <SubClassOf>
        <Class IRI="#BProc2"/>
        <Class IRI="#BProc"/>
    </SubClassOf>
    <SubClassOf>
        <Class IRI="#BProc3"/>
        <Class IRI="#BProc"/>
    </SubClassOf>
    <SubClassOf>
        <Class IRI="#CComp1"/>
        <Class IRI="#CellularComponent"/>
    </SubClassOf>
    <SubClassOf>
        <Class IRI="#CComp2"/>
        <Class IRI="#CellularComponent"/>
    </SubClassOf>
    <SubClassOf>
        <Class IRI="#CComp3"/>
        <Class IRI="#CellularComponent"/>
    </SubClassOf>
    <SubClassOf>
        <Class IRI="#CellularComponent"/>
        <Class IRI="#MaterialObject"/>
    </SubClassOf>
    <SubClassOf>
        <Class IRI="#Dysfunctional"/>
        <Class IRI="#Quality"/>
    </SubClassOf>
    <SubClassOf>
        <Class IRI="#Gen1"/>
        <Class IRI="#Gene"/>
    </SubClassOf>
    <SubClassOf>
        <Class IRI="#Gene"/>
        <Class IRI="#MaterialObject"/>
    </SubClassOf>
    <SubClassOf>
        <Class IRI="#Mol1"/>
        <Class IRI="#SmallMolecule"/>
    </SubClassOf>
    <SubClassOf>
        <Class IRI="#Mol2"/>
        <Class IRI="#SmallMolecule"/>
    </SubClassOf>
    <SubClassOf>
        <Class IRI="#Mol3"/>
        <Class IRI="#SmallMolecule"/>
    </SubClassOf>
    <SubClassOf>
        <Class IRI="#Org1"/>
        <Class IRI="#Organism"/>
    </SubClassOf>
    <SubClassOf>
        <Class IRI="#Organism"/>
        <Class IRI="#MaterialObject"/>
    </SubClassOf>
    <SubClassOf>
        <Class IRI="#Phen1"/>
        <Class IRI="#Phenotype"/>
    </SubClassOf>
    <SubClassOf>
        <Class IRI="#Phen2"/>
        <Class IRI="#Phenotype"/>
    </SubClassOf>
    <SubClassOf>
        <Class IRI="#Phen3"/>
        <Class IRI="#Phenotype"/>
    </SubClassOf>
    <SubClassOf>
        <Class IRI="#Phenotype"/>
        <Class IRI="#Process"/>
    </SubClassOf>
    <SubClassOf>
        <Class IRI="#Prot1"/>
        <Class IRI="#Protein"/>
    </SubClassOf>
    <SubClassOf>
        <Class IRI="#Protein"/>
        <Class IRI="#MaterialObject"/>
    </SubClassOf>
    <SubClassOf>
        <Class IRI="#Risk"/>
        <Class IRI="#Disposition"/>
    </SubClassOf>
    <SubClassOf>
        <Class IRI="#SmallMolecule"/>
        <Class IRI="#MaterialObject"/>
    </SubClassOf>
    <SubClassOf>
        <Class IRI="#TranslationProcess"/>
        <Class IRI="#Process"/>
    </SubClassOf>
    <SubClassOf>
        <ObjectIntersectionOf>
            <Class IRI="#BProc3"/>
            <ObjectSomeValuesFrom>
                <ObjectProperty IRI="#isIncludedIn"/>
                <Class IRI="#Org1"/>
            </ObjectSomeValuesFrom>
        </ObjectIntersectionOf>
        <ObjectSomeValuesFrom>
            <ObjectProperty IRI="#hasParticipant"/>
            <Class IRI="#Prot1"/>
        </ObjectSomeValuesFrom>
    </SubClassOf>
    <SubClassOf>
        <ObjectIntersectionOf>
            <Class IRI="#Org1"/>
            <ObjectSomeValuesFrom>
                <ObjectProperty IRI="#includes"/>
                <ObjectIntersectionOf>
                    <Class IRI="#Prot1"/>
                    <ObjectSomeValuesFrom>
                        <ObjectProperty IRI="#isBearerOf"/>
                        <Class IRI="#Dysfunctional"/>
                    </ObjectSomeValuesFrom>
                </ObjectIntersectionOf>
            </ObjectSomeValuesFrom>
        </ObjectIntersectionOf>
        <ObjectIntersectionOf>
            <ObjectSomeValuesFrom>
                <ObjectProperty IRI="#isBearerOf"/>
                <ObjectIntersectionOf>
                    <Class IRI="#Disposition"/>
                    <ObjectAllValuesFrom>
                        <ObjectProperty IRI="#hasRealization"/>
                        <Class IRI="#Phen1"/>
                    </ObjectAllValuesFrom>
                </ObjectIntersectionOf>
            </ObjectSomeValuesFrom>
            <ObjectSomeValuesFrom>
                <ObjectProperty IRI="#isBearerOf"/>
                <ObjectIntersectionOf>
                    <Class IRI="#Disposition"/>
                    <ObjectAllValuesFrom>
                        <ObjectProperty IRI="#hasRealization"/>
                        <Class IRI="#Phen2"/>
                    </ObjectAllValuesFrom>
                </ObjectIntersectionOf>
            </ObjectSomeValuesFrom>
            <ObjectSomeValuesFrom>
                <ObjectProperty IRI="#isBearerOf"/>
                <ObjectIntersectionOf>
                    <Class IRI="#Disposition"/>
                    <ObjectAllValuesFrom>
                        <ObjectProperty IRI="#hasRealization"/>
                        <Class IRI="#Phen3"/>
                    </ObjectAllValuesFrom>
                </ObjectIntersectionOf>
            </ObjectSomeValuesFrom>
        </ObjectIntersectionOf>
    </SubClassOf>
    <SubClassOf>
        <ObjectIntersectionOf>
            <Class IRI="#Prot1"/>
            <ObjectSomeValuesFrom>
                <ObjectProperty IRI="#isIncludedIn"/>
                <Class IRI="#Org1"/>
            </ObjectSomeValuesFrom>
        </ObjectIntersectionOf>
        <ObjectSomeValuesFrom>
            <ObjectProperty IRI="#isParticipantIn"/>
            <ObjectIntersectionOf>
                <Class IRI="#TranslationProcess"/>
                <ObjectSomeValuesFrom>
                    <ObjectProperty IRI="#hasParticipant"/>
                    <Class IRI="#Gen1"/>
                </ObjectSomeValuesFrom>
            </ObjectIntersectionOf>
        </ObjectSomeValuesFrom>
    </SubClassOf>
    <SubClassOf>
        <ObjectIntersectionOf>
            <Class IRI="#Prot1"/>
            <ObjectSomeValuesFrom>
                <ObjectProperty IRI="#isIncludedIn"/>
                <Class IRI="#Org1"/>
            </ObjectSomeValuesFrom>
            <ObjectSomeValuesFrom>
                <ObjectProperty IRI="#isIncludedIn"/>
                <ObjectUnionOf>
                    <Class IRI="#CComp1"/>
                    <Class IRI="#CComp2"/>
                    <Class IRI="#CComp3"/>
                </ObjectUnionOf>
            </ObjectSomeValuesFrom>
        </ObjectIntersectionOf>
        <ObjectIntersectionOf>
            <ObjectSomeValuesFrom>
                <ObjectProperty IRI="#isBearerOf"/>
                <ObjectIntersectionOf>
                    <Class IRI="#Disposition"/>
                    <ObjectAllValuesFrom>
                        <ObjectProperty IRI="#hasRealization"/>
                        <Class IRI="#BProc1"/>
                    </ObjectAllValuesFrom>
                </ObjectIntersectionOf>
            </ObjectSomeValuesFrom>
            <ObjectSomeValuesFrom>
                <ObjectProperty IRI="#isBearerOf"/>
                <ObjectIntersectionOf>
                    <Class IRI="#Disposition"/>
                    <ObjectAllValuesFrom>
                        <ObjectProperty IRI="#hasRealization"/>
                        <Class IRI="#BProc2"/>
                    </ObjectAllValuesFrom>
                </ObjectIntersectionOf>
            </ObjectSomeValuesFrom>
            <ObjectSomeValuesFrom>
                <ObjectProperty IRI="#isBearerOf"/>
                <ObjectIntersectionOf>
                    <Class IRI="#Disposition"/>
                    <ObjectAllValuesFrom>
                        <ObjectProperty IRI="#hasRealization"/>
                        <Class IRI="#BProc3"/>
                    </ObjectAllValuesFrom>
                </ObjectIntersectionOf>
            </ObjectSomeValuesFrom>
            <ObjectSomeValuesFrom>
                <ObjectProperty IRI="#isBearerOf"/>
                <ObjectIntersectionOf>
                    <Class IRI="#Disposition"/>
                    <ObjectAllValuesFrom>
                        <ObjectProperty IRI="#hasRealization"/>
                        <ObjectIntersectionOf>
                            <Class IRI="#Process"/>
                            <ObjectSomeValuesFrom>
                                <ObjectProperty IRI="#hasParticipant"/>
                                <Class IRI="#Mol1"/>
                            </ObjectSomeValuesFrom>
                        </ObjectIntersectionOf>
                    </ObjectAllValuesFrom>
                </ObjectIntersectionOf>
            </ObjectSomeValuesFrom>
            <ObjectSomeValuesFrom>
                <ObjectProperty IRI="#isBearerOf"/>
                <ObjectIntersectionOf>
                    <Class IRI="#Disposition"/>
                    <ObjectAllValuesFrom>
                        <ObjectProperty IRI="#hasRealization"/>
                        <ObjectIntersectionOf>
                            <Class IRI="#Process"/>
                            <ObjectSomeValuesFrom>
                                <ObjectProperty IRI="#hasParticipant"/>
                                <Class IRI="#Mol2"/>
                            </ObjectSomeValuesFrom>
                        </ObjectIntersectionOf>
                    </ObjectAllValuesFrom>
                </ObjectIntersectionOf>
            </ObjectSomeValuesFrom>
            <ObjectSomeValuesFrom>
                <ObjectProperty IRI="#isBearerOf"/>
                <ObjectIntersectionOf>
                    <Class IRI="#Disposition"/>
                    <ObjectAllValuesFrom>
                        <ObjectProperty IRI="#hasRealization"/>
                        <ObjectIntersectionOf>
                            <Class IRI="#Process"/>
                            <ObjectSomeValuesFrom>
                                <ObjectProperty IRI="#hasParticipant"/>
                                <Class IRI="#Mol3"/>
                            </ObjectSomeValuesFrom>
                        </ObjectIntersectionOf>
                    </ObjectAllValuesFrom>
                </ObjectIntersectionOf>
            </ObjectSomeValuesFrom>
        </ObjectIntersectionOf>
    </SubClassOf>
    <DisjointClasses>
        <Class IRI="#Disposition"/>
        <Class IRI="#MaterialObject"/>
        <Class IRI="#Process"/>
        <Class IRI="#Quality"/>
    </DisjointClasses>
    <SubObjectPropertyOf>
        <ObjectProperty IRI="#isBearerOf"/>
        <ObjectProperty IRI="#includes"/>
    </SubObjectPropertyOf>
    <InverseObjectProperties>
        <ObjectProperty IRI="#hasParticipant"/>
        <ObjectProperty IRI="#isParticipantIn"/>
    </InverseObjectProperties>
    <InverseObjectProperties>
        <ObjectProperty IRI="#isIncludedIn"/>
        <ObjectProperty IRI="#includes"/>
    </InverseObjectProperties>
    <TransitiveObjectProperty>
        <ObjectProperty IRI="#includes"/>
    </TransitiveObjectProperty>
    <TransitiveObjectProperty>
        <ObjectProperty IRI="#isIncludedIn"/>
    </TransitiveObjectProperty>
</Ontology>


<!-- Generated by the OWL API (version 3.5.1) http://owlapi.sourceforge.net -->
